# Supplementary material for: The Mechanism of TT2-Type MYB Transcription Factor JrMYB1L in Anthocyanin Biosynthesis in ‘Jinghong 1’ Walnuts
Source: Plants (Basel). 2025 Dec 6;14(24):3727. doi: 10.3390/plants14243727 (PMC12737103; doi:10.3390/plants14243727)
Supplement: Supplementary file 1 [file plants-14-03727-s001.zip]

Archive with 3 entries (2 files):
- Supplementary materials/
- Supplementary materials/Supplementary figures.pdf
- Supplementary materials/Supplementary tables.xls
