# Supplementary material for: The Mechanism of TT2-Type MYB Transcription Factor JrMYB1L in Anthocyanin Biosynthesis in ‘Jinghong 1’ Walnuts
Source: Plants (Basel). 2025 Dec 6;14(24):3727. doi: 10.3390/plants14243727 (PMC12737103; doi:10.3390/plants14243727)
Supplement: Supplementary file 1 [file plants-14-03727-s001.zip › Supplementary materials/Supplementary tables.xls]

## Sheet: S1
Table S1. The type and percent of anthocyanins in 'D2-1' and 'Jinghong 1' testa
Compounds	G-D2-1-Testa	G-Jinghong1-Testa	T-D2-1-Testa	T-Jinghong1-Testa	R-D2-1-Testa	R-Jinghong1-Testa	G-D2-1-Testa (%)	G-Jinghong1-Testa (%)	T-D2-1-Testa (%)	T-Jinghong1-Testa (%)	R-D2-1-Testa (%)	R-Jinghong1-Testa (%)
Cyanidin-3-O-galactoside	7.14411	769.663	4.38989	1946.25	2.81649	2377.36	2.14518	45.1029	0.618818	48.3382	0.358086	37.1515
Cyanidin-3-O-(6-O-malonyl-beta-D-glucoside)	0.00402526	N/A	0.00137879	1.34742	0.00912001	5.3902	0.00120867	#VALUE!	0.000194361	0.0334653	0.00115951	0.0842338
Cyanidin-3,5-O-diglucoside	0.807977	0.25212	N/A	N/A	0.00671481	N/A	0.242613	0.0147745	#VALUE!	#VALUE!	0.000853715	#VALUE!
Cyanidin-3-O-(6''-ferulylsophoroside)-5-glucoside	0.00660991	0.00667533	N/A	N/A	N/A	0.001415	0.00198477	0.00039118	#VALUE!	#VALUE!	#VALUE!	2.21125e-05
Cyanidin-3-(6-O-p-caffeoyl)-glucoside	N/A	0.0113292	N/A	0.033802	0.00240605	0.0643304	#VALUE!	0.000663903	#VALUE!	0.000839526	0.000305903	0.00100531
Cyanidin-3-O-rutinoside	0.0202592	N/A	N/A	0.0100995	0.0188003	0.0265081	0.00608328	#VALUE!	#VALUE!	0.000250838	0.00239026	0.000414247
Cyanidin-3,5,3'-O-triglucoside	N/A	N/A	N/A	0.0919343	N/A	0.0601258	#VALUE!	#VALUE!	#VALUE!	0.00228334	#VALUE!	0.000939598
Cyanidin-3-O-5-O-(6-O-coumaroyl)-diglucoside	0.00378484	N/A	N/A	N/A	N/A	N/A	0.00113648	#VALUE!	#VALUE!	#VALUE!	#VALUE!	#VALUE!
Cyanidin-3-O-xyloside	0.0289719	4.51833	0.0236854	100.797	0.0332586	172.99	0.00869946	0.264779	0.0033388	2.50346	0.00422847	2.70334
Cyanidin-3-O-sophoroside	0.0153388	0.125922	0.0262872	1.08243	0.0156855	2.25766	0.00460581	0.00737912	0.00370556	0.0268838	0.00199424	0.0352809
Cyanidin-3-O-(6-O-p-coumaroyl)-glucoside	0.00422647	0.0257394	0.0562958	N/A	N/A	0.2658	0.00126909	0.00150835	0.00793571	#VALUE!	#VALUE!	0.00415372
Cyanidin-3-O-glucoside	0.338718	19.8488	0.355752	386.083	0.628863	645.599	0.101707	1.16316	0.0501484	9.589	0.079953	10.0889
Cyanidin-3-O-sambubioside-5-O-glucoside	0.0577708	0.0305919	0.0180757	0.0497528	N/A	N/A	0.017347	0.00179271	0.00254803	0.00123569	#VALUE!	#VALUE!
Cyanidin-3-O-sambubioside	0.00589576	N/A	N/A	0.0454815	N/A	0.268411	0.00177033	#VALUE!	#VALUE!	0.00112961	#VALUE!	0.00419452
Cyanidin-3-O-arabinoside	0.107813	29.9429	0.106223	390.657	0.129858	950.345	0.0323732	1.75468	0.0149737	9.70259	0.0165101	14.8512
Cyanidin-3-O-rutinoside-5-O-glucoside	N/A	N/A	N/A	0.00213357	N/A	0.0034945	#VALUE!	#VALUE!	#VALUE!	5.29907e-05	#VALUE!	5.46092e-05
Delphinidin-3-O-5-O-(6-O-coumaroyl)-diglucoside	0.00928391	0.0065453	0.00779998	0.018331	N/A	N/A	0.0027877	0.000383561	0.00109952	0.00045528	#VALUE!	#VALUE!
Delphinidin-3-O-sambubioside	N/A	N/A	0.000915317	0.00061981	N/A	0.00745782	#VALUE!	#VALUE!	0.000129027	1.5394e-05	#VALUE!	0.000116545
Delphinidin-3-O-(6-O-malonyl-beta-D-glucoside)	N/A	N/A	N/A	N/A	N/A	0.00923468	#VALUE!	#VALUE!	#VALUE!	#VALUE!	#VALUE!	0.000144312
Delphinidin-3-O-arabinoside	0.00558585	N/A	N/A	0.00414391	N/A	N/A	0.00167727	#VALUE!	#VALUE!	0.000102921	#VALUE!	#VALUE!
Delphinidin-3-O-(6-O-acetyl)-glucoside	N/A	N/A	N/A	N/A	N/A	0.0490187	#VALUE!	#VALUE!	#VALUE!	#VALUE!	#VALUE!	0.000766026
Delphinidin-3-O-(6-O-malonyl)-glucoside-3'-glucoside	0.017389	0.0227628	N/A	N/A	N/A	N/A	0.00522144	0.00133392	#VALUE!	#VALUE!	#VALUE!	#VALUE!
Delphinidin-3,5-O-diglucoside	0.0310628	0.0706382	0.0210076	N/A	0.0261178	0.0771556	0.00932728	0.00413946	0.00296133	#VALUE!	0.00332059	0.00120573
Delphinidin-3-O-sambubioside-5-O-glucoside	0.0225871	0.0389715	0.0233479	0.0177591	0.0280085	0.0182862	0.00678228	0.00228377	0.00329122	0.000441076	0.00356097	0.000285762
Delphinidin	N/A	0.00603811	N/A	0.00589196	0.00347616	N/A	#VALUE!	0.000353839	#VALUE!	0.000146336	0.000441956	#VALUE!
Delphinidin-3-O-rhamnoside	0.0526739	0.0733404	0.0294106	0.040555	0.0129844	0.0383123	0.0158165	0.00429782	0.00414585	0.00100725	0.00165082	0.000598714
Delphinidin-3-O-galactoside	5.30604	N/A	3.76583	2.67355	1.56042	8.52724	1.59325	#VALUE!	0.530849	0.0664019	0.19839	0.133257
Delphinidin-3-O-sophoroside	0.0515211	0.043439	0.0647753	0.0275071	0.0454144	0.0846002	0.0154703	0.00254557	0.00913102	0.000683184	0.00577394	0.00132206
Malvidin-3-O-(6-O-p-coumaroyl)-glucoside	0.00209307	N/A	0.00190738	0.00223919	0.00222845	N/A	0.000628492	#VALUE!	0.000268872	5.56138e-05	0.000283323	#VALUE!
Malvidin-3-O-5-O-(6-O-coumaroyl)-diglucoside	0.00226852	0.00085048	0.001928	N/A	0.00112954	0.00171539	0.000681174	4.98389e-05	0.000271779	#VALUE!	0.000143609	2.68068e-05
Malvidin-3,5-O-diglucoside	0.0691553	0.0677313	0.119236	0.0521052	0.0987962	0.0183738	0.0207654	0.00396912	0.016808	0.00129412	0.0125609	0.000287132
Malvidin-3-O-(6''-acetylglucoside)-5-glucoside	N/A	N/A	N/A	N/A	N/A	0.00104396	#VALUE!	#VALUE!	#VALUE!	#VALUE!	#VALUE!	1.63141e-05
Malvidin	0.017647	0.0128698	0.0176558	0.0136447	0.0125046	0.0169116	0.00529889	0.00075418	0.00248884	0.000338887	0.00158982	0.000264282
Malvidin-3-O-sambubioside	0.00203909	N/A	0.00198052	0.00297629	0.00360391	0.00395982	0.000612281	#VALUE!	0.000279183	7.39209e-05	0.000458197	6.18809e-05
Malvidin-3-O-sambubioside-5-O-glucoside	N/A	0.00105466	N/A	N/A	N/A	0.00120099	#VALUE!	6.18042e-05	#VALUE!	#VALUE!	#VALUE!	1.87681e-05
Malvidin-3-O-glucoside	0.0187321	0.0158075	0.0217621	0.0137547	0.00893262	0.00873177	0.00562472	0.000926332	0.00306768	0.000341621	0.00113568	0.000136453
Malvidin-3-O-galactoside	0.000725611	N/A	N/A	N/A	N/A	0.00234377	0.000217881	#VALUE!	#VALUE!	#VALUE!	#VALUE!	3.66266e-05
Pelargonidin-3-O-sophoroside-5-O-(malonyl)-glucoside	N/A	N/A	N/A	0.00564347	N/A	N/A	#VALUE!	#VALUE!	#VALUE!	0.000140165	#VALUE!	#VALUE!
Pelargonidin-3-O-arabinoside	N/A	0.019358	N/A	0.141571	N/A	0.629716	#VALUE!	0.0011344	#VALUE!	0.00351615	#VALUE!	0.0098407
Pelargonidin-3-O-sambubioside	0.00531787	N/A	N/A	N/A	N/A	N/A	0.00159681	#VALUE!	#VALUE!	#VALUE!	#VALUE!	#VALUE!
Pelargonidin-3-sophoroside-5-glucoside	N/A	0.00106154	0.00213619	N/A	N/A	N/A	#VALUE!	6.22073e-05	0.000301127	#VALUE!	#VALUE!	#VALUE!
Pelargonidin-3-(6''-caffeylsophoroside)-5-glucoside	N/A	N/A	N/A	N/A	N/A	0.00180475	#VALUE!	#VALUE!	#VALUE!	#VALUE!	#VALUE!	2.82031e-05
Pelargonidin-3,5-O-diglucoside	0.00331403	N/A	N/A	N/A	N/A	N/A	0.000995111	#VALUE!	#VALUE!	#VALUE!	#VALUE!	#VALUE!
Pelargonidin-3-O-rutinoside-5-O-glucoside	0.00666751	0.0108401	N/A	N/A	N/A	0.00887089	0.00200207	0.000635239	#VALUE!	#VALUE!	#VALUE!	0.000138627
Pelargonidin-3-O-(6-O-p-coumaroyl)-glucoside	0.00740182	0.0105278	0.0543096	0.0139906	0.0338503	0.0396327	0.00222256	0.000616937	0.00765573	0.000347479	0.00430369	0.000619348
Pelargonidin-3-O-glucoside	0.00431748	N/A	N/A	0.0649659	N/A	0.340712	0.00129642	#VALUE!	#VALUE!	0.00161353	#VALUE!	0.00532437
Pelargonidin-3-O-sophoroside	0.0112754	0.0330947	N/A	0.0131834	N/A	N/A	0.00338569	0.00193938	#VALUE!	0.00032743	#VALUE!	#VALUE!
Pelargonidin-3-O-sambubioside-5-O-glucoside	0.0312225	N/A	0.0055712	N/A	0.0102662	N/A	0.00937524	#VALUE!	0.000785341	#VALUE!	0.00130523	#VALUE!
Pelargonidin-3-O-(6-O-malonyl-beta-D-glucoside)	N/A	N/A	N/A	N/A	N/A	0.0125005	#VALUE!	#VALUE!	#VALUE!	#VALUE!	#VALUE!	0.000195348
Peonidin	N/A	N/A	N/A	N/A	N/A	0.0131499	#VALUE!	#VALUE!	#VALUE!	#VALUE!	#VALUE!	0.000205496
Peonidin-3-O-P-hydroxybenzoylsophoroside-5-glucoside	N/A	N/A	N/A	N/A	N/A	0.00274399	#VALUE!	#VALUE!	#VALUE!	#VALUE!	#VALUE!	4.28809e-05
Peonidin-3-O-(6''-ferulylsophoroside)-5-glucoside	0.0419524	0.0553949	0.0103322	0.0471661	0.00850724	0.0470058	0.0125971	0.00324619	0.00145647	0.00117144	0.0010816	0.00073457
Peonidin-3-O-arabinoside	7.51801e-05	0.00120726	N/A	0.0623843	N/A	1.41806	2.25745e-05	7.07467e-05	#VALUE!	0.00154941	#VALUE!	0.0221603
Peonidin-3-O-sophoroside	0.00518702	0.00319937	0.00996661	0.0106405	0.0360514	0.0164603	0.00155752	0.000187486	0.00140494	0.000264273	0.00458354	0.000257229
Peonidin-3-O-galactoside	0.156435	0.0709409	0.0900124	0.246365	0.0723361	N/A	0.0469729	0.0041572	0.0126886	0.00611887	0.00919674	#VALUE!
Peonidin-3-O-sambubioside	N/A	N/A	N/A	N/A	0.00322869	N/A	#VALUE!	#VALUE!	#VALUE!	#VALUE!	0.000410493	#VALUE!
Peonidin-3-O-(6-O-p-coumaroyl)-glucoside	N/A	N/A	0.00285992	N/A	0.00189372	N/A	#VALUE!	#VALUE!	0.000403148	#VALUE!	0.000240766	#VALUE!
Peonidin-3-O-5-O-(6-O-coumaroyl)-diglucoside	N/A	0.00108312	0.00231766	0.00278113	N/A	0.00450869	#VALUE!	6.34719e-05	0.000326708	6.90738e-05	#VALUE!	7.04582e-05
Peonidin-3-O-glucoside	N/A	N/A	N/A	0.01816	0.00401874	1.04897	#VALUE!	#VALUE!	#VALUE!	0.000451033	0.000510938	0.0163925
Peonidin-3-sophoroside-5-glucoside	0.00247339	N/A	0.00274765	N/A	0.0021897	N/A	0.00074269	#VALUE!	0.000387321	#VALUE!	0.000278396	#VALUE!
Peonidin-3,5-O-diglucoside	N/A	0.018607	0.000732876	N/A	N/A	0.00670355	#VALUE!	0.00109039	0.00010331	#VALUE!	#VALUE!	0.000104758
Petunidin-3-O-rutinoside	0.00398312	0.0270606	0.00264562	0.00660042	N/A	N/A	0.00119602	0.00158577	0.000372939	0.000163932	#VALUE!	#VALUE!
Petunidin-3-O-glucoside	0.0131184	N/A	0.0176736	0.00252829	0.00335674	0.026569	0.00393907	#VALUE!	0.00249135	6.27942e-05	0.000426772	0.000415198
Petunidin-3-O-(6-O-p-coumaroyl)-glucoside	N/A	N/A	N/A	N/A	N/A	0.0076799	#VALUE!	#VALUE!	#VALUE!	#VALUE!	#VALUE!	0.000120015
Petunidin-3-O-sambubioside	0.00427418	0.00318882	0.00775073	0.00629546	N/A	0.0019496	0.00128342	0.000186868	0.00109258	0.000156358	#VALUE!	3.04669e-05
Petunidin-3-O-(6-O-malonyl-beta-D-glucoside)	N/A	N/A	N/A	N/A	N/A	0.00439183	#VALUE!	#VALUE!	#VALUE!	#VALUE!	#VALUE!	6.86321e-05
Petunidin-3-O-sambubioside-5-O-glucoside	0.00271977	0.00168257	N/A	N/A	N/A	N/A	0.000816669	9.85999e-05	#VALUE!	#VALUE!	#VALUE!	#VALUE!
Procyanidin B2	7.19816	33.3488	31.0759	57.4806	40.0886	292.601	2.16141	1.95427	4.3806	1.42762	5.09683	4.57253
Procyanidin A1	N/A	N/A	N/A	0.373817	N/A	15.5825	#VALUE!	#VALUE!	#VALUE!	0.00928436	#VALUE!	0.24351
Procyanidin C1	2.27256	N/A	24.3046	84.6681	31.464	228.671	0.682387	#VALUE!	3.42609	2.10287	4.0003	3.57349
Procyanidin B1	138.465	318.12	413.591	515.562	456.487	874.748	41.577	18.6421	58.3017	12.8048	58.0373	13.6699
Procyanidin B3	102.555	437.474	134.846	408.873	137.383	624.972	30.7945	25.6364	19.0085	10.155	17.4667	9.76656
Afzelin	N/A	0.479002	N/A	N/A	N/A	0.123151	#VALUE!	0.02807	#VALUE!	#VALUE!	#VALUE!	0.0019245
Kaempferol-3-O-rutinoside	N/A	7.42593	0.670687	33.6244	N/A	65.5113	#VALUE!	0.435167	0.0945431	0.835116	#VALUE!	1.02376
Dihydromyricetin	9.11296	0.0256569	8.99341	N/A	1.13652	0.0453498	2.73637	0.00150352	1.26775	#VALUE!	0.144496	0.000708691
Dihydrokaempferol	0.132404	N/A	N/A	N/A	N/A	N/A	0.0397571	#VALUE!	#VALUE!	#VALUE!	#VALUE!	#VALUE!
Naringenin-7-O-glucoside	54.021	54.6925	78.5444	80.9155	97.9725	85.0276	16.221	3.20503	11.072	2.00967	12.4561	1.32874
Quercetin-3-O-glucoside	4.44359	29.4494	7.57725	14.2946	15.2452	43.6413	1.33429	1.72576	1.06812	0.35503	1.93826	0.681992
Naringenin	0.376965	0.400632	0.530979	0.558411	1.12331	1.04707	0.113192	0.0234774	0.0748492	0.013869	0.142817	0.0163628

## Sheet: S2
Table S2. The type and percent of anthocyanins in 'D2-1' and 'Jinghong 1' kernel
Compounds	G-D2-1-Kernel	G-Jinghong1-Kernel	T-D2-1-Kernel	T-Jinghong1-Kernel	R-D2-1-Kernel	R-Jinghong1-Kernel	G-D2-1-Kernel (%)	G-Jinghong1-Kernel (%)	T-D2-1-Kernel (%)	T-Jinghong1-Kernel (%)	R-D2-1-Kernel (%)	R-Jinghong1-Kernel (%)
Cyanidin-3-O-galactoside	0.486026	24.6308	0.239026	2.39629	0.213457	0.340386	3.00676	12.1566	17.7592	46.3789	19.941	71.242
Cyanidin-3-O-(6-O-malonyl-beta-D-glucoside)	N/A	N/A	0.000114037	0.00348643	N/A	0.00122068	#VALUE!	#VALUE!	0.00847268	0.0674779	#VALUE!	0.255485
Cyanidin-3,5-O-diglucoside	0.00362463	0.154968	N/A	N/A	N/A	N/A	0.0224235	0.0764851	#VALUE!	#VALUE!	#VALUE!	#VALUE!
Cyanidin-3-(6-O-p-caffeoyl)-glucoside	N/A	0.00426323	N/A	0.00330759	0.00248178	0.0021942	#VALUE!	0.00210413	#VALUE!	0.0640164	0.231846	0.459242
Cyanidin-3-O-rutinoside	N/A	0.00670565	0.00180734	0.00151916	N/A	N/A	#VALUE!	0.0033096	0.134281	0.0294026	#VALUE!	#VALUE!
Cyanidin-3-O-xyloside	0.000392754	0.18653	N/A	0.0700976	N/A	0.00815	0.00242974	0.0920628	#VALUE!	1.3567	#VALUE!	1.70578
Cyanidin-3-O-sophoroside	N/A	0.00334305	N/A	0.00307761	N/A	N/A	#VALUE!	0.00164998	#VALUE!	0.0595653	#VALUE!	#VALUE!
Cyanidin-3-O-glucoside	N/A	0.566319	N/A	0.39068	N/A	0.0229878	#VALUE!	0.279509	#VALUE!	7.56139	#VALUE!	4.81129
Cyanidin-3-O-sambubioside-5-O-glucoside	0.0104843	0.0465342	N/A	N/A	N/A	N/A	0.0648604	0.0229672	#VALUE!	#VALUE!	#VALUE!	#VALUE!
Cyanidin-3-O-arabinoside	N/A	0.886035	N/A	0.2303	N/A	N/A	#VALUE!	0.437306	#VALUE!	4.45732	#VALUE!	#VALUE!
Delphinidin-3-O-sambubioside	N/A	0.007148	N/A	N/A	N/A	N/A	#VALUE!	0.00352792	#VALUE!	#VALUE!	#VALUE!	#VALUE!
Delphinidin-3-O-(6-O-p-coumaroyl)-glucoside	0.00325376	N/A	0.00561831	0.00315092	N/A	N/A	0.0201291	#VALUE!	0.417429	0.0609843	#VALUE!	#VALUE!
Delphinidin-3-O-(6-O-malonyl-beta-D-glucoside)	0.00313632	N/A	N/A	0.00249604	N/A	N/A	0.0194026	#VALUE!	#VALUE!	0.0483094	#VALUE!	#VALUE!
Delphinidin-3-O-rutinoside-5-O-glucoside	0.00137178	N/A	N/A	N/A	N/A	0.000612378	0.00848639	#VALUE!	#VALUE!	#VALUE!	#VALUE!	0.128169
Delphinidin-3-O-(6-O-malonyl)-glucoside-3'-glucoside	N/A	N/A	N/A	0.00207084	N/A	N/A	#VALUE!	#VALUE!	#VALUE!	0.04008	#VALUE!	#VALUE!
Delphinidin-3,5-O-diglucoside	N/A	N/A	N/A	N/A	0.0392071	N/A	#VALUE!	#VALUE!	#VALUE!	#VALUE!	3.6627	#VALUE!
Delphinidin-3-O-sambubioside-5-O-glucoside	N/A	0.0398881	N/A	N/A	N/A	N/A	#VALUE!	0.0196869	#VALUE!	#VALUE!	#VALUE!	#VALUE!
Delphinidin	N/A	N/A	N/A	0.00109253	N/A	N/A	#VALUE!	#VALUE!	#VALUE!	0.0211453	#VALUE!	#VALUE!
Delphinidin-3-O-rhamnoside	0.000790024	N/A	0.0236492	0.0160195	N/A	N/A	0.00488742	#VALUE!	1.75709	0.310047	#VALUE!	#VALUE!
Delphinidin-3-O-galactoside	0.0897893	0.247538	0.0441126	0.0612878	N/A	0.039198	0.555474	0.122173	3.27747	1.18619	#VALUE!	8.20405
Delphinidin-3-O-sophoroside	N/A	0.00509169	0.0037927	0.00315024	0.00368103	0.00236143	#VALUE!	0.00251302	0.28179	0.060971	0.343879	0.494242
Malvidin-3-O-(6-O-p-coumaroyl)-glucoside	N/A	N/A	0.0894262	0.0825135	0.024481	0.0177002	#VALUE!	#VALUE!	6.64418	1.597	2.28699	3.70461
Malvidin-3-O-5-O-(6-O-coumaroyl)-diglucoside	N/A	N/A	N/A	0.000491341	N/A	N/A	#VALUE!	#VALUE!	#VALUE!	0.00950962	#VALUE!	#VALUE!
Malvidin-3,5-O-diglucoside	N/A	0.160819	N/A	0.000566873	0.017735	0.00125857	#VALUE!	0.079373	#VALUE!	0.0109715	1.65678	0.263416
Malvidin-3-O-(6''-acetylglucoside)-5-glucoside	0.00110319	N/A	0.00077513	N/A	N/A	N/A	0.00682479	#VALUE!	0.0575905	#VALUE!	#VALUE!	#VALUE!
Malvidin-3-O-(6-O-malonyl-beta-D-glucoside)	N/A	N/A	N/A	N/A	0.00296093	N/A	#VALUE!	#VALUE!	#VALUE!	#VALUE!	0.276608	#VALUE!
Malvidin	0.00507797	0.0102522	N/A	N/A	0.00292125	0.00233937	0.0314145	0.00506003	#VALUE!	#VALUE!	0.2729	0.489625
Malvidin-3-O-sambubioside	0.00234987	0.00365285	0.00272199	N/A	N/A	N/A	0.0145373	0.00180288	0.202238	#VALUE!	#VALUE!	#VALUE!
Malvidin-3-O-sophoroside	0.00214044	N/A	N/A	N/A	N/A	N/A	0.0132417	#VALUE!	#VALUE!	#VALUE!	#VALUE!	#VALUE!
Pelargonidin-3-O-sophoroside-5-O-(malonyl)-glucoside	N/A	N/A	0.000811581	N/A	N/A	N/A	#VALUE!	#VALUE!	0.0602988	#VALUE!	#VALUE!	#VALUE!
Pelargonidin-3-O-arabinoside	0.00840003	N/A	N/A	N/A	N/A	0.00474518	0.0519661	#VALUE!	#VALUE!	#VALUE!	#VALUE!	0.993157
Pelargonidin	0.00946056	N/A	N/A	N/A	N/A	N/A	0.058527	#VALUE!	#VALUE!	#VALUE!	#VALUE!	#VALUE!
Pelargonidin-3-O-5-O-(6-O-coumaroyl)-diglucoside	N/A	N/A	0.000657339	N/A	0.00127569	0.000754157	#VALUE!	#VALUE!	0.0488389	#VALUE!	0.119174	0.157844
Pelargonidin-3-O-(6-O-p-coumaroyl)-glucoside	0.00492041	0.00607435	0.0047173	0.00367243	N/A	N/A	0.0304397	0.00299802	0.350485	0.0710778	#VALUE!	#VALUE!
Pelargonidin-3-O-glucoside	N/A	N/A	0.000920957	0.000478408	N/A	N/A	#VALUE!	#VALUE!	0.0684252	0.00925931	#VALUE!	#VALUE!
Pelargonidin-3-O-sambubioside-5-O-glucoside	N/A	N/A	0.000676093	N/A	0.000718194	N/A	#VALUE!	#VALUE!	0.0502323	#VALUE!	0.0670931	#VALUE!
Pelargonidin-3-O-(6-O-malonyl-beta-D-glucoside)	N/A	0.00290061	N/A	N/A	N/A	N/A	#VALUE!	0.00143161	#VALUE!	#VALUE!	#VALUE!	#VALUE!
Pelargonidin-3-O-galactoside	0.00913662	0.0141527	N/A	N/A	N/A	N/A	0.056523	0.0069851	#VALUE!	#VALUE!	#VALUE!	#VALUE!
Peonidin-3-O-sophoroside	N/A	0.00179405	N/A	N/A	N/A	0.00202307	#VALUE!	0.000885459	#VALUE!	#VALUE!	#VALUE!	0.423425
Peonidin-3-O-galactoside	0.203878	0.0430662	0.131669	0.0161823	0.0106033	0.013136	1.26128	0.0212555	9.78272	0.313199	0.990554	2.74933
Peonidin-3-O-sambubioside	N/A	N/A	N/A	0.00122789	N/A	N/A	#VALUE!	#VALUE!	#VALUE!	0.0237651	#VALUE!	#VALUE!
Peonidin-3-O-(6-O-p-coumaroyl)-glucoside	N/A	N/A	0.0025875	0.00272084	0.00430089	0.00557816	#VALUE!	#VALUE!	0.192246	0.0526603	0.401786	1.1675
Peonidin-3-O-rutinoside	0.00159141	N/A	N/A	N/A	N/A	N/A	0.00984516	#VALUE!	#VALUE!	#VALUE!	#VALUE!	#VALUE!
Peonidin-3-O-5-O-(6-O-coumaroyl)-diglucoside	0.00124731	N/A	N/A	N/A	N/A	0.000615112	0.00771637	#VALUE!	#VALUE!	#VALUE!	#VALUE!	0.128742
Peonidin-3-sophoroside-5-glucoside	N/A	N/A	N/A	0.000467433	N/A	N/A	#VALUE!	#VALUE!	#VALUE!	0.0090469	#VALUE!	#VALUE!
Peonidin-3,5-O-diglucoside	0.000619853	0.0193824	N/A	N/A	0.000303747	N/A	0.00383467	0.00956627	#VALUE!	#VALUE!	0.0283757	#VALUE!
Peonidin-3-O-sambubioside-5-O-glucoside	0.000898583	N/A	N/A	N/A	N/A	N/A	0.00555901	#VALUE!	#VALUE!	#VALUE!	#VALUE!	#VALUE!
Petunidin-3-O-rutinoside	N/A	N/A	0.00134892	N/A	N/A	0.00123013	#VALUE!	#VALUE!	0.100222	#VALUE!	#VALUE!	0.257464
Petunidin-3-O-sambubioside	N/A	N/A	N/A	N/A	0.00131649	N/A	#VALUE!	#VALUE!	#VALUE!	#VALUE!	0.122985	#VALUE!
Petunidin-3-O-sophoroside	N/A	N/A	0.00107337	N/A	0.00063798	N/A	#VALUE!	#VALUE!	0.0797488	#VALUE!	0.0595996	#VALUE!
Petunidin-3,5-O-diglucoside	N/A	0.00187273	0.000589652	N/A	N/A	N/A	#VALUE!	0.000924294	0.0438099	#VALUE!	#VALUE!	#VALUE!
Petunidin-3-O-sambubioside-5-O-glucoside	N/A	0.00131511	N/A	N/A	N/A	N/A	#VALUE!	0.000649077	#VALUE!	#VALUE!	#VALUE!	#VALUE!
Petunidin-3-O-galactoside	0.0229348	N/A	N/A	N/A	N/A	N/A	0.141884	#VALUE!	#VALUE!	#VALUE!	#VALUE!	#VALUE!
Petunidin-3-O-5-O-(6-O-coumaroyl)-diglucoside	N/A	N/A	N/A	0.000456631	N/A	N/A	#VALUE!	#VALUE!	#VALUE!	0.00883783	#VALUE!	#VALUE!
Procyanidin B2	3.55418	38.3329	0.0686016	0.345798	N/A	N/A	21.9876	18.9193	5.09696	6.69272	#VALUE!	#VALUE!
Procyanidin C1	N/A	7.09888	N/A	N/A	N/A	N/A	#VALUE!	3.50368	#VALUE!	#VALUE!	#VALUE!	#VALUE!
Procyanidin B1	4.695	69.4781	0.226069	0.752649	0.117816	0.00555747	29.0452	34.2912	16.7965	14.5671	11.0063	1.16317
Procyanidin B3	2.00123	44.3896	0.0430634	0.471771	0.0619113	0.00574024	12.3805	21.9087	3.19952	9.13085	5.7837	1.20142
Dihydromyricetin	1.14612	0.0871015	0.0175792	N/A	N/A	N/A	7.09039	0.0429893	1.3061	#VALUE!	#VALUE!	#VALUE!
Dihydrokaempferol	0.524708	0.849465	0.293976	N/A	N/A	N/A	3.24606	0.419257	21.8418	#VALUE!	#VALUE!	#VALUE!
Naringenin-7-O-glucoside	2.39545	8.86854	0.140548	0.0958035	0.564636	N/A	14.8193	4.3771	10.4425	1.85422	52.7478	#VALUE!
Quercetin-3-O-glucoside	0.870827	4.81515	N/A	0.203949	N/A	N/A	5.3873	2.37654	#VALUE!	3.94731	#VALUE!	#VALUE!
Rutin	N/A	0.18705	N/A	N/A	N/A	N/A	#VALUE!	0.0923195	#VALUE!	#VALUE!	#VALUE!	#VALUE!
Naringenin	0.104295	1.45488	N/A	N/A	N/A	N/A	0.64521	0.71806	#VALUE!	#VALUE!	#VALUE!	#VALUE!

## Sheet: S3
Table S3. FPKM values and annotation results of cluster 1.
ID	G-D2-1-Testa_fpkm	G-Jinghong-Testa_fpkm	T-D2-1-Testa_fpkm	T-Jinghong-Testa_fpkm	R-D2-1-Testa_fpkm	R-Jinghong-Testa_fpkm	chr	start	end	strand	gene_name	gene_description	KEGG	KEGG pathway	NR	Swissprot	Tremble	KOG	GO	Pfam	TF-Family	TF-Category	TF-Classification
LOC108979039	5.6707	5.8342	4.0498	4.2588	6.638	13.8991	NC_049908.1	6778088	6782096	+	LOC108979039	--	--	--	uncharacterized protein LOC121263210 [Juglans microcarpa x Juglans regia]	--	A0A6A4QTA4_LUPAL RecName: Full=ATP synthase subunit e, mitochondrial {ECO:0000256|ARBA:ARBA00021462};	--	GO:0016021,integral component of membrane; GO:0000276,mitochondrial proton-transporting ATP synthase complex, coupling factor F(o); GO:0015078,proton transmembrane transporter activity; GO:0015986,ATP synthesis coupled proton transport; GO:0003674,molecular_function; GO:0005215,transporter activity; GO:0008324,cation transmembrane transporter activity; GO:0015075,ion transmembrane transporter act…	PF05680.15:ATP synthase E chain	--	--	--
LOC108979045	7.8529	30.3676	33.136	49.4967	20.9435	97.6642	NC_049907.1	45156526	45160336	+	LOC108979045	--	--	--	hypothetical protein F2P56_016495, partial [Juglans regia]	BH068_ARATH RecName: Full=Transcription factor bHLH68; AltName: Full=Basic helix-loop-helix protein 68; Short=AtbHLH68; Short=bHLH 68; AltName: Full=Transcription factor EN 60; AltName: Full=bHLH transcription factor bHLH068;	A0A834CWL4_JUGRE RecName: Full=BHLH domain-containing protein {ECO:0000259|PROSITE:PS50888};	--	GO:0005634,nucleus; GO:0003700,DNA-binding transcription factor activity; GO:0000981,DNA-binding transcription factor activity, RNA polymerase II-specific; GO:0046983,protein dimerization activity; GO:0000978,RNA polymerase II cis-regulatory region sequence-specific DNA binding; GO:0006357,regulation of transcription by RNA polymerase II; GO:0006355,regulation of transcription, DNA-templated; GO:…	--	--	--	--
LOC108979055	27.9361	29.8062	31.4104	44.1466	98.7683	174.893	NC_049905.1	9103061	9103775	+	LOC108979055	--	--	--	uncharacterized protein LOC108979055 [Juglans regia]	--	A0A2I4DDG3_JUGRE SubName: Full=uncharacterized protein LOC108979055 {ECO:0000313|RefSeq:XP_018805179.1};	--	GO:0005509,calcium ion binding; GO:0003674,molecular_function; GO:0005488,binding; GO:0043167,ion binding; GO:0043169,cation binding; GO:0046872,metal ion binding	PF00036.35:EF hand	--	--	--
LOC108979061	0	0	0	0	0.0311	0	NC_049906.1	26817079	26818493	+	LOC108979061	--	--	--	hypothetical protein F2P56_013020, partial [Juglans regia]	TP1A_MALDO RecName: Full=Thaumatin-like protein 1a; AltName: Full=Mdtl1; AltName: Full=Pathogenesis-related protein 5a; Short=PR-5a; AltName: Allergen=Mal d 2; Flags: Precursor;	A0A833XNK1_JUGRE SubName: Full=Uncharacterized protein {ECO:0000313|EMBL:KAF5468912.1};	--	GO:0005576,extracellular region; GO:0005575,cellular_component; GO:0110165,cellular anatomical entity	PF00314.20:Thaumatin family	--	--	--
LOC108979065	5.7075	4.4508	4.8464	5.0636	4.8425	6.9404	NC_049906.1	26727912	26736521	+	LOC108979065	--	--	--	ASC1-like protein isoform X1 [Juglans regia]	ASCL_SOLLC RecName: Full=ASC1-like protein; AltName: Full=Alternaria stem canker resistance-like protein;	A0A2I4DDH7_JUGRE SubName: Full=ASC1-like protein isoform X1 {ECO:0000313|RefSeq:XP_018805191.1};	Protein transporter of the TRAM (translocating chain-associating membrane) superfamily	GO:0005783,endoplasmic reticulum; GO:0005789,endoplasmic reticulum membrane; GO:0016021,integral component of membrane; GO:0016410,N-acyltransferase activity; GO:0050291,sphingosine N-acyltransferase activity; GO:0046513,ceramide biosynthetic process; GO:0003674,molecular_function; GO:0003824,catalytic activity; GO:0016740,transferase activity; GO:0016746,transferase activity, transferring acyl g…	PF03798.19:TLC domain	--	--	--
LOC108979067	19.8317	17.6805	19.9285	19.5701	21.7598	30.1372	NC_049906.1	26738407	26746575	-	LOC108979067	--	K08856 serine/threonine kinase 16 [EC:2.7.11.1] | (RefSeq) probable serine/threonine-protein kinase DDB_G0291350 (A)	--	probable serine/threonine-protein kinase DDB_G0291350 [Juglans regia]	PDPK2_ARATH RecName: Full=3-phosphoinositide-dependent protein kinase 2; Short=AtPDK2; EC=2.7.11.1;	A0A2I4DDG7_JUGRE SubName: Full=probable serine/threonine-protein kinase DDB_G0291350 {ECO:0000313|RefSeq:XP_018805195.1};	Serine/threonine protein kinase/TGF-beta stimulated factor	GO:0005737,cytoplasm; GO:0016020,membrane; GO:0005524,ATP binding; GO:0016301,kinase activity; GO:0106310,protein serine kinase activity; GO:0004674,protein serine/threonine kinase activity; GO:0035556,intracellular signal transduction; GO:0018105,peptidyl-serine phosphorylation; GO:0000166,nucleotide binding; GO:0003674,molecular_function; GO:0005488,binding; GO:0017076,purine nucleotide binding…	PF00069.28:Protein kinase domain	--	--	--
LOC108979070	1.5669	2.5508	1.8277	5.1152	6.8558	6.2592	NC_049913.1	26684299	26686477	+	LOC108979070	--	K02575 MFS transporter, NNP family, nitrate/nitrite transporter | (RefSeq) high affinity nitrate transporter 2.5-like (A)	ko00910: Nitrogen metabolism	high affinity nitrate transporter 2.5-like [Juglans regia]	NRT25_ARATH RecName: Full=High affinity nitrate transporter 2.5; Short=AtNRT2:5;	A0A2I4DDG4_JUGRE SubName: Full=high affinity nitrate transporter 2.5-like {ECO:0000313|RefSeq:XP_018805197.1};	--	GO:0016021,integral component of membrane; GO:0009705,plant-type vacuole membrane; GO:0005886,plasma membrane; GO:0015112,nitrate transmembrane transporter activity; GO:0071249,cellular response to nitrate; GO:0042128,nitrate assimilation; GO:0015706,nitrate transport; GO:0003674,molecular_function; GO:0005215,transporter activity; GO:0008509,anion transmembrane transporter activity; GO:0015075,i…	PF07690.19:Major Facilitator Superfamily	--	--	--
LOC108979071	0	0.0469	0	0.2026	0	0.7687	NC_049913.1	26648126	26648855	-	LOC108979071	--	K07466 replication factor A1 | (RefSeq) uncharacterized protein At4g28440 (A)	ko03030: DNA replication; ko03420: Nucleotide excision repair; ko03430: Mismatch repair; ko03440: Homologous recombination	uncharacterized protein At4g28440-like [Juglans regia]	Y4844_ARATH RecName: Full=Uncharacterized protein At4g28440;	A0A2I4DDH5_JUGRE SubName: Full=uncharacterized protein At4g28440-like {ECO:0000313|RefSeq:XP_018805198.1};	--	GO:0005886,plasma membrane; GO:0003729,mRNA binding; GO:0003674,molecular_function; GO:0003676,nucleic acid binding; GO:0003723,RNA binding; GO:0005488,binding; GO:0097159,organic cyclic compound binding; GO:1901363,heterocyclic compound binding; GO:0005575,cellular_component; GO:0016020,membrane; GO:0071944,cell periphery; GO:0110165,cellular anatomical entity	--	--	--	--
LOC108979075	0.9239	0.3187	4.8764	0.9632	14.2065	4.5574	NC_049913.1	26830758	26832262	-	LOC108979075	--	--	--	F-box/kelch-repeat protein At1g23390 [Juglans regia]	FBK9_ARATH RecName: Full=F-box/kelch-repeat protein At1g23390;	A0A2I4DDH2_JUGRE SubName: Full=F-box/kelch-repeat protein At1g23390 {ECO:0000313|RefSeq:XP_018805202.1};	--	GO:0005737,cytoplasm; GO:0005829,cytosol; GO:0005634,nucleus; GO:0043161,proteasome-mediated ubiquitin-dependent protein catabolic process; GO:0006508,proteolysis; GO:0006511,ubiquitin-dependent protein catabolic process; GO:0006807,nitrogen compound metabolic process; GO:0008150,biological_process; GO:0008152,metabolic process; GO:0009056,catabolic process; GO:0009057,macromolecule catabolic pro…	PF13964.9:Kelch motif	--	--	--
LOC108979077	0.0969	0	1.1079	0.0357	4.7081	0.7154	NC_049913.1	26503571	26506297	+	LOC108979077	--	K01674 carbonic anhydrase [EC:4.2.1.1] | (RefSeq) alpha carbonic anhydrase 7-like (A)	ko00910: Nitrogen metabolism; ko01100: Metabolic pathways	alpha carbonic anhydrase 7-like [Juglans regia]	ATCA7_ARATH RecName: Full=Alpha carbonic anhydrase 7; Short=AtaCA7; Short=AtalphaCA7; EC=4.2.1.1; AltName: Full=Alpha carbonate dehydratase 7; Flags: Precursor;	A0A2I4DDI5_JUGRE SubName: Full=alpha carbonic anhydrase 7-like {ECO:0000313|RefSeq:XP_018805204.1};	Carbonic anhydrase	GO:0009570,chloroplast stroma; GO:0004089,carbonate dehydratase activity; GO:0016836,hydro-lyase activity; GO:0008270,zinc ion binding; GO:0006730,one-carbon metabolic process; GO:0003674,molecular_function; GO:0003824,catalytic activity; GO:0016829,lyase activity; GO:0016835,carbon-oxygen lyase activity; GO:0005488,binding; GO:0043167,ion binding; GO:0043169,cation binding; GO:0046872,metal ion …	PF00194.24:Eukaryotic-type carbonic anhydrase	--	--	--
LOC108979087	15.7617	15.7511	10.366	15.8254	9.5752	24.3058	NC_049913.1	26880864	26892542	-	LOC108979087	--	--	--	hypothetical protein F2P56_030642, partial [Juglans regia]	--	A0A833TLM5_JUGRE SubName: Full=Uncharacterized protein {ECO:0000313|EMBL:KAF5450276.1}; Flags: Fragment;	--	GO:0016021,integral component of membrane; GO:0005575,cellular_component; GO:0016020,membrane; GO:0031224,intrinsic component of membrane; GO:0110165,cellular anatomical entity	--	--	--	--
LOC108979090	0.709	1.3411	2.3595	2.1477	2.8397	3.5034	NC_049913.1	26733645	26741680	-	LOC108979090	--	--	--	homeobox protein knotted-1-like 6 [Juglans regia]	KNAT6_ARATH RecName: Full=Homeobox protein knotted-1-like 6; AltName: Full=Protein KNAT6;	A0A2I4DDJ7_JUGRE SubName: Full=homeobox protein knotted-1-like 6 {ECO:0000313|RefSeq:XP_018805223.1};	Transcription factor MEIS1 and related HOX domain proteins	GO:0005634,nucleus; GO:0003700,DNA-binding transcription factor activity; GO:0000981,DNA-binding transcription factor activity, RNA polymerase II-specific; GO:0000978,RNA polymerase II cis-regulatory region sequence-specific DNA binding; GO:0000976,transcription regulatory region sequence-specific DNA binding; GO:0010073,meristem maintenance; GO:0006357,regulation of transcription by RNA polymera…	PF03791.16:KNOX2 domain	HB-KNOX	TF	HB->HB-KNOX
LOC108979095	2.8394	7.4663	5.9765	7.9898	9.8434	5.7574	NC_049913.1	26893747	26898317	-	LOC108979095	--	--	--	CRS2-associated factor 2, chloroplastic [Juglans regia]	CAF2P_ARATH RecName: Full=CRS2-associated factor 2, chloroplastic; AltName: Full=Chloroplastic group IIA intron splicing facilitator CRS2-associated factor 2; Flags: Precursor;	A0A2I4DDK1_JUGRE SubName: Full=CRS2-associated factor 2, chloroplastic {ECO:0000313|RefSeq:XP_018805230.1};	--	GO:0009570,chloroplast stroma; GO:0003729,mRNA binding; GO:0000373,Group II intron splicing; GO:0006397,mRNA processing; GO:0003674,molecular_function; GO:0003676,nucleic acid binding; GO:0003723,RNA binding; GO:0005488,binding; GO:0097159,organic cyclic compound binding; GO:1901363,heterocyclic compound binding; GO:0000375,RNA splicing, via transesterification reactions; GO:0000377,RNA splicing,…	PF01985.24:CRS1 / YhbY (CRM) domain	--	--	--
LOC108979103	0.0759	6.5124	0.0241	1.4477	0.4253	66.8635	NC_049905.1	8988986	8990395	-	LOC108979103	--	--	--	chitinase 2-like [Juglans regia]	CHIT1_TULSB RecName: Full=Chitinase 1; EC=3.2.1.14; AltName: Full=Tulip bulb chitinase-1; Short=TBC-1; Flags: Precursor;	A0A2I4DDL7_JUGRE SubName: Full=chitinase 2-like {ECO:0000313|RefSeq:XP_018805245.2};	--	GO:0008061,chitin binding; GO:0004568,chitinase activity; GO:0006032,chitin catabolic process; GO:0000272,polysaccharide catabolic process; GO:0003674,molecular_function; GO:0005488,binding; GO:0097367,carbohydrate derivative binding; GO:0003824,catalytic activity; GO:0004553,hydrolase activity, hydrolyzing O-glycosyl compounds; GO:0016787,hydrolase activity; GO:0016798,hydrolase activity, acting…	PF00704.31:Glycosyl hydrolases family 18	--	--	--
LOC108979104	0.4202	0.2872	0.6051	0.6818	14.4673	3.9032	NC_049913.1	26665773	26667985	+	LOC108979104	--	K02575 MFS transporter, NNP family, nitrate/nitrite transporter | (RefSeq) high affinity nitrate transporter 2.5-like (A)	ko00910: Nitrogen metabolism	high affinity nitrate transporter 2.5-like [Juglans regia]	NRT25_ARATH RecName: Full=High affinity nitrate transporter 2.5; Short=AtNRT2:5;	A0A2I4DDL5_JUGRE SubName: Full=high affinity nitrate transporter 2.5-like {ECO:0000313|RefSeq:XP_018805243.1};	--	GO:0016021,integral component of membrane; GO:0009705,plant-type vacuole membrane; GO:0005886,plasma membrane; GO:0015112,nitrate transmembrane transporter activity; GO:0071249,cellular response to nitrate; GO:0042128,nitrate assimilation; GO:0015706,nitrate transport; GO:0003674,molecular_function; GO:0005215,transporter activity; GO:0008509,anion transmembrane transporter activity; GO:0015075,i…	PF07690.19:Major Facilitator Superfamily	--	--	--
LOC108979116	0.0208	0.1067	0	0.023	0	1.0441	NC_049901.1	18883679	18886095	-	LOC108979116	--	K12742 isoprene synthase [EC:4.2.3.27] | (RefSeq) tricyclene synthase EBOS, chloroplastic-like (A)	ko00900: Terpenoid backbone biosynthesis; ko01110: Biosynthesis of secondary metabolites	hypothetical protein F2P56_001816 [Juglans regia]	TPS2_LOTJA RecName: Full=Tricyclene synthase EBOS, chloroplastic; EC=4.2.3.105; AltName: Full=(E)-beta-ocimene synthase; Short=LjEBOS; Short=LjEbetaOS; EC=4.2.3.106; AltName: Full=Terpenoid synthase 2; Short=LjTPS2; Flags: Precursor;	A0A833YB05_JUGRE SubName: Full=Uncharacterized protein {ECO:0000313|EMBL:KAF5481138.1};	--	GO:0009570,chloroplast stroma; GO:0034768,(E)-beta-ocimene synthase activity; GO:0000287,magnesium ion binding; GO:0010333,terpene synthase activity; GO:0102701,tricyclene synthase activity; GO:0006952,defense response; GO:0016102,diterpenoid biosynthetic process; GO:0080027,response to herbivore; GO:0009611,response to wounding; GO:0003674,molecular_function; GO:0003824,catalytic activity; GO:00…	PF03936.19:Terpene synthase family, metal binding domain	--	--	--
LOC108979118	0.3678	0.1813	0.3236	0.2504	0.7298	0.9237	NC_049910.1	29961984	29970321	+	LOC108979118	--	K01301 N-acetylated-alpha-linked acidic dipeptidase [EC:3.4.17.21] | (RefSeq) probable glutamate carboxypeptidase LAMP1 (A)	--	N-acetylated-alpha-linked acidic dipeptidase 2 [Capsicum baccatum]	LAMP1_ARATH RecName: Full=Probable glutamate carboxypeptidase LAMP1 {ECO:0000305}; EC=3.4.17.21 {ECO:0000305}; AltName: Full=Protein LIKE AMP1 {ECO:0000303|PubMed:25673776};	A0A2G2V486_CAPBA SubName: Full=N-acetylated-alpha-linked acidic dipeptidase 2 {ECO:0000313|EMBL:PHT27811.1};	Transferrin receptor and related proteins containing the protease-associated (PA) domain	GO:0005783,endoplasmic reticulum; GO:0005789,endoplasmic reticulum membrane; GO:0016021,integral component of membrane; GO:0005773,vacuole; GO:0004180,carboxypeptidase activity; GO:0046872,metal ion binding; GO:0004181,metallocarboxypeptidase activity; GO:0010073,meristem maintenance; GO:0006508,proteolysis; GO:0010075,regulation of meristem growth; GO:0003674,molecular_function; GO:0003824,catal…	PF04389.20:Peptidase family M28	--	--	--
LOC108979119	4.3189	8.9507	34.7877	31.2032	28.0496	31.0888	NC_049907.1	11773346	11774057	+	LOC108979119	--	K14488 SAUR family protein | (RefSeq) auxin-responsive protein SAUR32-like (A)	ko04075: Plant hormone signal transduction	auxin-responsive protein SAUR32-like [Juglans regia]	SAU32_ARATH RecName: Full=Auxin-responsive protein SAUR32 {ECO:0000305}; AltName: Full=Protein ABOLISHED APICAL HOOK MAINTENANCE 1 {ECO:0000303|Ref.6}; AltName: Full=Protein SMALL AUXIN UP RNA 32 {ECO:0000303|PubMed:12036261};	A0A2I4DDM5_JUGRE SubName: Full=auxin-responsive protein SAUR32-like {ECO:0000313|RefSeq:XP_018805257.1};	--	GO:0005737,cytoplasm; GO:0005634,nucleus; GO:0005886,plasma membrane; GO:0009734,auxin-activated signaling pathway; GO:0040008,regulation of growth; GO:1900140,regulation of seedling development; GO:0007154,cell communication; GO:0007165,signal transduction; GO:0008150,biological_process; GO:0009719,response to endogenous stimulus; GO:0009725,response to hormone; GO:0009733,response to auxin; GO:…	PF02519.17:Auxin responsive protein	--	--	--
LOC108979127	0.4467	0.8585	2.2187	1.505	6.2615	2.0121	NC_049907.1	11962275	11963591	-	LOC108979127	--	--	--	uncharacterized protein LOC108979127 [Juglans regia]	--	A0A2I4DDN8_JUGRE SubName: Full=uncharacterized protein LOC108979127 {ECO:0000313|RefSeq:XP_018805265.1};	FOG: Reverse transcriptase	GO:0016021,integral component of membrane; GO:0005575,cellular_component; GO:0016020,membrane; GO:0031224,intrinsic component of membrane; GO:0110165,cellular anatomical entity	PF13578.9:Methyltransferase domain	--	--	--
LOC108979130	1.0076	2.5076	13.172	8.0602	10.4954	7.4552	NC_049907.1	11706000	11707705	-	LOC108979130	--	K09338 homeobox-leucine zipper protein | (RefSeq) homeobox-leucine zipper protein ATHB-12-like (A)	--	homeobox-leucine zipper protein ATHB-12-like [Juglans regia]	ATHB7_ARATH RecName: Full=Homeobox-leucine zipper protein ATHB-7; AltName: Full=HD-ZIP protein ATHB-7; AltName: Full=Homeodomain transcription factor ATHB-7;	A0A2I4DDP3_JUGRE SubName: Full=homeobox-leucine zipper protein ATHB-12-like {ECO:0000313|RefSeq:XP_018805268.1};	Transcription factor HEX, contains HOX and HALZ domains	GO:0005634,nucleus; GO:0003700,DNA-binding transcription factor activity; GO:0000981,DNA-binding transcription factor activity, RNA polymerase II-specific; GO:0043565,sequence-specific DNA binding; GO:0000976,transcription regulatory region sequence-specific DNA binding; GO:0045893,positive regulation of transcription, DNA-templated; GO:0009737,response to abscisic acid; GO:0009414,response to wa…	PF00046.32:Homeodomain	HB-HD-ZIP	TF	HB->HB-HD-ZIP
LOC108979133	1.8652	2.5506	5.4171	4.0923	5.2381	3.0884	NC_049911.1	14312807	14333008	-	LOC108979133	--	K14137 protein prenyltransferase alpha subunit repeat containing protein 1 | (RefSeq) uncharacterized protein LOC108979133 (A)	--	uncharacterized protein LOC108979133 [Juglans regia]	--	A0A2I4DDP1_JUGRE SubName: Full=uncharacterized protein LOC108979133 {ECO:0000313|RefSeq:XP_018805270.2};	Protein geranylgeranyltransferase type II, alpha subunit	GO:0005737,cytoplasm; GO:0008318,protein prenyltransferase activity; GO:0018342,protein prenylation; GO:0003674,molecular_function; GO:0003824,catalytic activity; GO:0004659,prenyltransferase activity; GO:0016740,transferase activity; GO:0016765,transferase activity, transferring alkyl or aryl (other than methyl) groups; GO:0140096,catalytic activity, acting on a protein; GO:0006464,cellular prot…	PF01239.25:Protein prenyltransferase alpha subunit repeat	--	--	--
LOC108979139	9.4471	11.5718	28.896	18.1683	98.4761	196.882	NC_049903.1	5134345	5136464	-	LOC108979139	--	K00422 polyphenol oxidase [EC:1.10.3.1] | (RefSeq) polyphenol oxidase, chloroplastic-like (A)	ko00350: Tyrosine metabolism; ko00950: Isoquinoline alkaloid biosynthesis; ko01100: Metabolic pathways; ko01110: Biosynthesis of secondary metabolites	hypothetical protein F2P56_006263, partial [Juglans regia]	PPO_MALDO RecName: Full=Polyphenol oxidase, chloroplastic; Short=PPO; EC=1.10.3.1; AltName: Full=Catechol oxidase; Flags: Precursor;	A0A833XZ93_JUGRE SubName: Full=Uncharacterized protein {ECO:0000313|EMBL:KAF5474359.1};	--	GO:0009543,chloroplast thylakoid lumen; GO:0004097,catechol oxidase activity; GO:0046872,metal ion binding; GO:0046148,pigment biosynthetic process; GO:0003674,molecular_function; GO:0003824,catalytic activity; GO:0016491,oxidoreductase activity; GO:0016679,oxidoreductase activity, acting on diphenols and related substances as donors; GO:0016682,oxidoreductase activity, acting on diphenols and re…	PF12143.11:Protein of unknown function (DUF_B2219)	--	--	--
LOC108979145	13.1212	3.1231	10.8695	3.6651	3.755	19.7267	NC_049905.1	8940269	8944277	+	LOC108979145	--	K16279 E3 ubiquitin-protein ligase KEG [EC:2.7.11.1 2.3.2.27] | (RefSeq) E3 ubiquitin-protein ligase KEG isoform X1 (A)	--	ankyrin repeat-containing protein At5g02620-like [Juglans regia]	Y5262_ARATH RecName: Full=Ankyrin repeat-containing protein At5g02620;	A0A2I4DDQ5_JUGRE SubName: Full=ankyrin repeat-containing protein At5g02620-like {ECO:0000313|RefSeq:XP_018805287.1};	FOG: Ankyrin repeat	GO:0005783,endoplasmic reticulum; GO:0016021,integral component of membrane; GO:0005886,plasma membrane; GO:0008157,protein phosphatase 1 binding; GO:0019888,protein phosphatase regulator activity; GO:0035304,regulation of protein dephosphorylation; GO:0003674,molecular_function; GO:0005488,binding; GO:0005515,protein binding; GO:0019899,enzyme binding; GO:0019902,phosphatase binding; GO:0019903,…	PF12796.10:Ankyrin repeats (3 copies)	--	--	--
LOC108979147	0.5077	0.1234	0.1891	0.2227	1.492	2.041	NC_049904.1	29589835	29594486	+	LOC108979147	--	K05387 glutamate receptor, ionotropic, plant | (RefSeq) glutamate receptor 2.3-like (A)	--	glutamate receptor 2.7-like [Juglans regia]	GLR27_ARATH RecName: Full=Glutamate receptor 2.7; AltName: Full=Ligand-gated ion channel 2.7; Flags: Precursor;	A0A2I4DDR1_JUGRE RecName: Full=Glutamate receptor {ECO:0000256|PIRNR:PIRNR037090};	Glutamate-gated kainate-type ion channel receptor subunit GluR5 and related subunits	GO:0016021,integral component of membrane; GO:0000325,plant-type vacuole; GO:0005886,plasma membrane; GO:0005262,calcium channel activity; GO:0008066,glutamate receptor activity; GO:0015276,ligand-gated ion channel activity; GO:0038023,signaling receptor activity; GO:0006816,calcium ion transport; GO:0019722,calcium-mediated signaling; GO:0071230,cellular response to amino acid stimulus; GO:00036…	PF01094.31:Receptor family ligand binding region	--	--	--
LOC108979150	0	0.0702	0	0	0.1076	0.3356	NC_049904.1	29553668	29558066	-	LOC108979150	--	--	--	sodium/calcium exchanger NCL2-like [Juglans regia]	NCL2_ORYSJ RecName: Full=Sodium/calcium exchanger NCL2 {ECO:0000305}; AltName: Full=Na(+)/Ca(2+)-exchange protein NCL2 {ECO:0000305}; AltName: Full=OsEFCAX2 {ECO:0000303|PubMed:24286292}; AltName: Full=Protein NCX-like 2 {ECO:0000305}; Short=OsNCL2 {ECO:0000305};	A0A2I4DDS3_JUGRE SubName: Full=sodium/calcium exchanger NCL2-like {ECO:0000313|RefSeq:XP_018805294.2};	--	GO:0016021,integral component of membrane; GO:0005886,plasma membrane; GO:0005774,vacuolar membrane; GO:0005509,calcium ion binding; GO:0015369,calcium:proton antiporter activity; GO:0070588,calcium ion transmembrane transport; GO:0006874,cellular calcium ion homeostasis; GO:0006814,sodium ion transport; GO:0003674,molecular_function; GO:0005488,binding; GO:0043167,ion binding; GO:0043169,cation …	PF13499.9:EF-hand domain pair	--	--	--
LOC108979151	0.1339	0.2787	0.202	0.074	1.2948	0.2536	NC_049904.1	29605233	29612105	+	LOC108979151	--	K05387 glutamate receptor, ionotropic, plant | (RefSeq) glutamate receptor 2.2-like isoform X1 (A)	--	glutamate receptor 2.7-like isoform X1 [Juglans regia]	GLR29_ARATH RecName: Full=Glutamate receptor 2.9; AltName: Full=Ligand-gated ion channel 2.9; Flags: Precursor;	A0A2I4DDT4_JUGRE RecName: Full=Glutamate receptor {ECO:0000256|PIRNR:PIRNR037090};	Glutamate-gated kainate-type ion channel receptor subunit GluR5 and related subunits	GO:0016021,integral component of membrane; GO:0005886,plasma membrane; GO:0005262,calcium channel activity; GO:0008066,glutamate receptor activity; GO:0015276,ligand-gated ion channel activity; GO:0038023,signaling receptor activity; GO:0006816,calcium ion transport; GO:0019722,calcium-mediated signaling; GO:0071230,cellular response to amino acid stimulus; GO:0003674,molecular_function; GO:00052…	PF01094.31:Receptor family ligand binding region	--	--	--
LOC108979168	44.672	61.3295	55.8706	87.5128	82.983	105.472	NC_049910.1	21159783	21163301	-	LOC108979168	--	--	--	hypothetical protein F2P56_022649 [Juglans regia]	--	A0A833X3Y3_JUGRE SubName: Full=Uncharacterized protein {ECO:0000313|EMBL:KAF5458632.1};	--	--	--	--	--	--
LOC108979171	6.865	10.3517	6.0724	8.2664	15.6528	14.8586	NC_049907.1	12111331	12112035	+	LOC108979171	--	--	--	uncharacterized protein LOC108979171 [Juglans regia]	--	A0A2I4DDU6_JUGRE SubName: Full=uncharacterized protein LOC108979171 {ECO:0000313|RefSeq:XP_018805320.2};	--	--	--	--	--	--
LOC108979180	0	0.0271	0.2152	0.1874	12.0375	27.2269	NC_049903.1	31639586	31641821	+	LOC108979180	--	--	--	patatin-like protein 2 [Juglans regia]	PLP2_ARATH RecName: Full=Patatin-like protein 2; Short=AtPLP2; EC=3.1.1.-; AltName: Full=Patatin-related phospholipase A IIalpha; Short=pPLAIIa; AltName: Full=Phospholipase A IIA; Short=AtPLAIIA;	A0A2I4DDW8_JUGRE RecName: Full=Patatin {ECO:0000256|RuleBase:RU361262}; EC=3.1.1.- {ECO:0000256|RuleBase:RU361262};	Ca2+-independent phospholipase A2	GO:0005737,cytoplasm; GO:0016020,membrane; GO:0005777,peroxisome; GO:0047372,acylglycerol lipase activity; GO:0042802,identical protein binding; GO:0016298,lipase activity; GO:0004620,phospholipase activity; GO:0071456,cellular response to hypoxia; GO:0051607,defense response to virus; GO:0016042,lipid catabolic process; GO:0006629,lipid metabolic process; GO:0031408,oxylipin biosynthetic process…	PF01734.25:Patatin-like phospholipase	--	--	--
LOC108979198	72.6401	42.0531	32.4021	45.713	42.6539	134.28	NC_049907.1	6053324	6057602	+	LOC108979198	--	--	--	uncharacterized protein LOC108979198 [Juglans regia]	--	A0A2I4DDX9_JUGRE SubName: Full=uncharacterized protein LOC108979198 {ECO:0000313|RefSeq:XP_018805357.1};	--	GO:0016021,integral component of membrane; GO:0005575,cellular_component; GO:0016020,membrane; GO:0031224,intrinsic component of membrane; GO:0110165,cellular anatomical entity	--	--	--	--
LOC108979201	3.306	5.0703	8.3798	4.283	8.683	9.9461	NC_049907.1	6069158	6072778	-	LOC108979201	--	K15277 solute carrier family 35 (adenosine 3'-phospho 5'-phosphosulfate transporter), member B3 | (RefSeq) UDP-galactose/UDP-glucose transporter 2-like (A)	--	UDP-galactose/UDP-glucose transporter 2-like [Juglans regia]	UTR4_ARATH RecName: Full=UDP-galactose/UDP-glucose transporter 4 {ECO:0000303|PubMed:12042319}; Short=AtUTr4 {ECO:0000303|PubMed:12042319};	A0A2I4DDY4_JUGRE SubName: Full=UDP-galactose/UDP-glucose transporter 2-like {ECO:0000313|RefSeq:XP_018805359.1};	UDP-galactose transporter related protein	GO:0030176,integral component of endoplasmic reticulum membrane; GO:0030173,integral component of Golgi membrane; GO:0015297,antiporter activity; GO:0022857,transmembrane transporter activity; GO:0008643,carbohydrate transport; GO:0003674,molecular_function; GO:0005215,transporter activity; GO:0015291,secondary active transmembrane transporter activity; GO:0022804,active transmembrane transporter…	PF08449.14:UAA transporter family	--	--	--
LOC108979202	3.3841	4.3057	10.7804	10.4146	115.992	59.7687	NC_049907.1	6066103	6068146	-	LOC108979202	--	K22736 vacuolar iron transporter family protein | (RefSeq) uncharacterized protein LOC108979202 (A)	--	uncharacterized protein LOC108979202 [Juglans regia]	VIT1_ARATH RecName: Full=Vacuolar iron transporter 1 {ECO:0000303|PubMed:17082420}; Short=AtVIT1 {ECO:0000303|PubMed:17082420};	A0A2I4DDZ8_JUGRE SubName: Full=uncharacterized protein LOC108979202 {ECO:0000313|RefSeq:XP_018805361.1};	Uncharacterized membrane protein	GO:0016021,integral component of membrane; GO:0016020,membrane; GO:0005774,vacuolar membrane; GO:0005381,iron ion transmembrane transporter activity; GO:0005384,manganese ion transmembrane transporter activity; GO:0046872,metal ion binding; GO:0030026,cellular manganese ion homeostasis; GO:0006880,intracellular sequestering of iron ion; GO:0055072,iron ion homeostasis; GO:0003674,molecular_functi…	PF01988.22:VIT family	--	--	--
LOC108979203	0	0	0.0347	0.0453	0.0076	0.0875	NC_049907.1	6113727	6127894	-	LOC108979203	--	K13466 EIX receptor 1/2 | (RefSeq) receptor-like protein EIX2 isoform X1 (A)	ko04626: Plant-pathogen interaction	receptor-like protein 1 isoform X1 [Juglans regia]	RLP1_ARATH RecName: Full=Receptor-like protein 1 {ECO:0000303|PubMed:18434605}; Short=AtRLP1 {ECO:0000303|PubMed:18434605}; AltName: Full=Receptor of eMax {ECO:0000303|PubMed:23898033}; Flags: Precursor;	A0A2I4DDY6_JUGRE SubName: Full=receptor-like protein 1 isoform X1 {ECO:0000313|RefSeq:XP_018805362.1};	FOG: Leucine rich repeat	GO:0016021,integral component of membrane; GO:0005886,plasma membrane; GO:0042742,defense response to bacterium; GO:0045087,innate immune response; GO:0006950,response to stress; GO:0006952,defense response; GO:0008150,biological_process; GO:0009605,response to external stimulus; GO:0009607,response to biotic stimulus; GO:0009617,response to bacterium; GO:0043207,response to external biotic stimu…	PF13855.9:Leucine rich repeat	--	--	--
LOC108979209	30.1011	37.2267	44.0479	48.8611	55.3393	69.185	NC_049906.1	33493184	33496422	+	LOC108979209	--	K02183 calmodulin | (RefSeq) calmodulin-like (A)	ko04016: MAPK signaling pathway - plant; ko04070: Phosphatidylinositol signaling system; ko04626: Plant-pathogen interaction	calmodulin-like [Juglans regia]	CALM2_PETHY RecName: Full=Calmodulin-2; Short=CaM-2;	A0A2I4DE08_JUGRE SubName: Full=calmodulin-like {ECO:0000313|RefSeq:XP_018805385.1};	Calmodulin and related proteins (EF-Hand superfamily)	GO:0005509,calcium ion binding; GO:0003674,molecular_function; GO:0005488,binding; GO:0043167,ion binding; GO:0043169,cation binding; GO:0046872,metal ion binding	PF00036.35:EF hand	--	--	--
LOC108979219	0.3261	0.3134	0.1554	0.248	0.1828	3.5881	NC_049912.1	28839432	28841911	-	LOC108979219	--	K13082 bifunctional dihydroflavonol 4-reductase/flavanone 4-reductase [EC:1.1.1.219 1.1.1.234] | (RefSeq) dihydroflavonol 4-reductase-like (A)	ko00941: Flavonoid biosynthesis; ko01100: Metabolic pathways; ko01110: Biosynthesis of secondary metabolites	vestitone reductase-like [Juglans regia]	VESTR_MEDSA RecName: Full=Vestitone reductase; EC=1.1.1.348 {ECO:0000269|PubMed:7625843, ECO:0000269|PubMed:8071365};	A0A2I4DE20_JUGRE SubName: Full=vestitone reductase-like {ECO:0000313|RefSeq:XP_018805394.2};	Flavonol reductase/cinnamoyl-CoA reductase	GO:0016491,oxidoreductase activity; GO:0006952,defense response; GO:0009813,flavonoid biosynthetic process; GO:0003674,molecular_function; GO:0003824,catalytic activity; GO:0006950,response to stress; GO:0008150,biological_process; GO:0050896,response to stimulus; GO:0008152,metabolic process; GO:0009058,biosynthetic process; GO:0009812,flavonoid metabolic process; GO:0071704,organic substance me…	PF01370.24:NAD dependent epimerase/dehydratase family	--	--	--
LOC108979225	0.0637	0	0	0.2113	14.6722	5.6414	NC_049903.1	8987575	8988414	-	LOC108979225	--	--	--	stigma-specific STIG1-like protein 1 [Juglans regia]	GRI_ARATH RecName: Full=Protein GRIM REAPER {ECO:0000303|PubMed:19279211}; AltName: Full=Stigma-specific STIG1-like protein GRI {ECO:0000303|PubMed:19279211}; Contains: RecName: Full=GRIp {ECO:0000303|PubMed:25398910}; Flags: Precursor;	A0A2I4DE24_JUGRE SubName: Full=stigma-specific STIG1-like protein 1 {ECO:0000313|RefSeq:XP_018805399.1};	--	GO:0048046,apoplast; GO:0005615,extracellular space; GO:0042742,defense response to bacterium; GO:0009867,jasmonic acid mediated signaling pathway; GO:0010942,positive regulation of cell death; GO:0080141,regulation of jasmonic acid biosynthetic process; GO:0080142,regulation of salicylic acid biosynthetic process; GO:0010193,response to ozone; GO:0009863,salicylic acid mediated signaling pathway…	PF04885.16:Stigma-specific protein, Stig1	--	--	--
LOC108979228	53.2409	69.379	50.0579	125.385	86.7061	96.4694	NC_049907.1	16144451	16145203	+	LOC108979228	--	K02905 large subunit ribosomal protein L29e | (RefSeq) 60S ribosomal protein L29-1-like (A)	ko03010: Ribosome	60s ribosomal protein l29-1 [Quercus suber]	RL291_ARATH RecName: Full=60S ribosomal protein L29-1;	A0A2I4DE26_JUGRE RecName: Full=60S ribosomal protein L29 {ECO:0000256|RuleBase:RU364026};	60S ribosomal protein L29	GO:0022625,cytosolic large ribosomal subunit; GO:0005730,nucleolus; GO:0003735,structural constituent of ribosome; GO:0002181,cytoplasmic translation; GO:0003674,molecular_function; GO:0005198,structural molecule activity; GO:0006412,translation; GO:0006518,peptide metabolic process; GO:0006807,nitrogen compound metabolic process; GO:0008150,biological_process; GO:0008152,metabolic process; GO:00…	PF01779.20:Ribosomal L29e protein family	--	--	--
LOC108979229	8.2724	4.6141	3.1225	2.611	7.8583	7.8863	NC_049907.1	16138971	16141782	-	LOC108979229	--	K07953 GTP-binding protein SAR1 [EC:3.6.5.-] | (RefSeq) GTP-binding protein SAR1A-like (A)	ko04141: Protein processing in endoplasmic reticulum	GTP-binding protein SAR1A-like [Juglans regia]	SAR1A_ARATH RecName: Full=GTP-binding protein SAR1A;	A0A2I4DE31_JUGRE SubName: Full=GTP-binding protein SAR1A-like {ECO:0000313|RefSeq:XP_018805405.1};	Vesicle coat complex COPII, GTPase subunit SAR1	GO:0030127,COPII vesicle coat; GO:0070971,endoplasmic reticulum exit site; GO:0005794,Golgi apparatus; GO:0005886,plasma membrane; GO:0005525,GTP binding; GO:0003924,GTPase activity; GO:0006888,endoplasmic reticulum to Golgi vesicle-mediated transport; GO:0006886,intracellular protein transport; GO:0061024,membrane organization; GO:0009555,pollen development; GO:0070863,positive regulation of pro…	PF00025.24:ADP-ribosylation factor family	--	--	--
LOC108979230	10.6702	14.3936	8.3885	9.6816	13.9078	15.2252	NC_049914.1	7475853	7488199	-	LOC108979230	--	K03798 cell division protease FtsH [EC:3.4.24.-] | (RefSeq) ATP-dependent zinc metalloprotease FTSH 9, chloroplastic-like isoform X2 (A)	--	ATP-dependent zinc metalloprotease FTSH 9, chloroplastic-like isoform X1 [Juglans regia]	FTSH9_ARATH RecName: Full=ATP-dependent zinc metalloprotease FTSH 9, chloroplastic; Short=AtFTSH9; EC=3.4.24.-; Flags: Precursor;	A0A6P9EDX1_JUGRE SubName: Full=ATP-dependent zinc metalloprotease FTSH 9, chloroplastic-like isoform X1 {ECO:0000313|RefSeq:XP_035541012.1};	AAA+-type ATPase containing the peptidase M41 domain	GO:0009507,chloroplast; GO:0009941,chloroplast envelope; GO:0009534,chloroplast thylakoid; GO:0009535,chloroplast thylakoid membrane; GO:0016021,integral component of membrane; GO:0009536,plastid; GO:0005524,ATP binding; GO:0016887,ATPase activity; GO:0004176,ATP-dependent peptidase activity; GO:0004222,metalloendopeptidase activity; GO:0008270,zinc ion binding; GO:0006508,proteolysis; GO:0000166…	PF00004.32:ATPase family associated with various cellular activities (AAA)	--	--	--
LOC108979234	23.5018	22.5334	20.3326	19.0948	49.9173	41.5505	NC_049907.1	16134985	16137111	-	LOC108979234	--	K07953 GTP-binding protein SAR1 [EC:3.6.5.-] | (RefSeq) GTP-binding protein SAR1A-like (A)	ko04141: Protein processing in endoplasmic reticulum	GTP-binding protein SAR1A-like [Juglans regia]	SAR1A_ARATH RecName: Full=GTP-binding protein SAR1A;	A0A2I4DE37_JUGRE SubName: Full=GTP-binding protein SAR1A-like {ECO:0000313|RefSeq:XP_018805410.1};	Vesicle coat complex COPII, GTPase subunit SAR1	GO:0030127,COPII vesicle coat; GO:0070971,endoplasmic reticulum exit site; GO:0005794,Golgi apparatus; GO:0005886,plasma membrane; GO:0005525,GTP binding; GO:0003924,GTPase activity; GO:0006888,endoplasmic reticulum to Golgi vesicle-mediated transport; GO:0006886,intracellular protein transport; GO:0061024,membrane organization; GO:0009555,pollen development; GO:0070863,positive regulation of pro…	PF00025.24:ADP-ribosylation factor family	--	--	--
LOC108979239	0.0221	0.0284	0.0141	0.6122	0.0869	1.4969	NC_049907.1	38732258	38740649	-	LOC108979239	--	K00574 cyclopropane-fatty-acyl-phospholipid synthase [EC:2.1.1.79] | (RefSeq) tuberculostearic acid methyltransferase UfaA1-like isoform X1 (A)	--	tuberculostearic acid methyltransferase UfaA1-like isoform X2 [Juglans regia]	CNMT_PAPSO RecName: Full=(S)-coclaurine N-methyltransferase {ECO:0000303|PubMed:12946416}; Short=PsCNMT {ECO:0000303|PubMed:12946416}; EC=2.1.1.140 {ECO:0000269|PubMed:22725256};	A0A2I4DE43_JUGRE SubName: Full=tuberculostearic acid methyltransferase UfaA1-like isoform X2 {ECO:0000313|RefSeq:XP_018805419.1, ECO:0000313|RefSeq:XP_018805420.1};	--	GO:0005737,cytoplasm; GO:0030794,(S)-coclaurine-N-methyltransferase activity; GO:1901012,(S)-reticuline biosynthetic process; GO:0032259,methylation; GO:0002238,response to molecule of fungal origin; GO:0009611,response to wounding; GO:0003674,molecular_function; GO:0003824,catalytic activity; GO:0008168,methyltransferase activity; GO:0008757,S-adenosylmethionine-dependent methyltransferase activ…	PF02353.23:Mycolic acid cyclopropane synthetase	--	--	--
LOC108979244	11.829	9.2349	25.7644	16.5681	107.297	53.8889	NC_049908.1	3720225	3723870	-	LOC108979244	--	K09285 AP2-like factor, ANT lineage | (RefSeq) AP2-like ethylene-responsive transcription factor AIL5 (A)	--	AP2-like ethylene-responsive transcription factor AIL5 [Juglans regia]	AIL5_ARATH RecName: Full=AP2-like ethylene-responsive transcription factor AIL5 {ECO:0000303|PubMed:15988559}; AltName: Full=Protein AINTEGUMENTA-LIKE 5 {ECO:0000303|PubMed:15988559};	A0A2I4DE56_JUGRE SubName: Full=AP2-like ethylene-responsive transcription factor AIL5 {ECO:0000313|RefSeq:XP_018805429.2};	--	GO:0005634,nucleus; GO:0003700,DNA-binding transcription factor activity; GO:0000976,transcription regulatory region sequence-specific DNA binding; GO:0060774,auxin mediated signaling pathway involved in phyllotactic patterning; GO:1990110,callus formation; GO:0009873,ethylene-activated signaling pathway; GO:0010311,lateral root formation; GO:0060772,leaf phyllotactic patterning; GO:0060771,phyll…	PF00847.23:AP2 domain	AP2/ERF-AP2	TF	AP2/ERF->AP2/ERF-AP2
LOC108979246	5.499	5.631	7.1498	8.6176	9.987	18.2721	NC_049905.1	18210774	18235207	-	LOC108979246	--	--	--	protein saal1 [Juglans regia]	--	A0A6P9EUD2_JUGRE SubName: Full=protein saal1 {ECO:0000313|RefSeq:XP_035546202.1};	--	--	--	--	--	--
LOC108979247	5.7899	6.266	5.9154	7.1198	7.6777	6.4086	NC_049912.1	876942	888767	+	LOC108979247	--	K11339 mortality factor 4-like protein 1 | (RefSeq) protein MRG1 isoform X1 (A)	--	protein MRG1 isoform X2 [Juglans regia]	MRG1_ARATH RecName: Full=Protein MRG1 {ECO:0000303|PubMed:25211338}; AltName: Full=MRG family protein 1 {ECO:0000303|PubMed:25211338}; AltName: Full=Morf Related Gene 1 {ECO:0000303|PubMed:25211338};	A0A6P9DU53_JUGRE SubName: Full=protein MRG1 isoform X2 {ECO:0000313|RefSeq:XP_035539020.1};	Dosage compensation regulatory complex/histone acetyltransferase complex, subunit MSL-3/MRG15/EAF3, and related CHROMO domain-containing proteins	GO:0000123,histone acetyltransferase complex; GO:0035064,methylated histone binding; GO:1990841,promoter-specific chromatin binding; GO:0006325,chromatin organization; GO:0016573,histone acetylation; GO:0048586,regulation of long-day photoperiodism, flowering; GO:0006355,regulation of transcription, DNA-templated; GO:0003674,molecular_function; GO:0005488,binding; GO:0005515,protein binding; GO:0…	PF05712.16:MRG	--	--	--
LOC108979249	0.5682	1.5698	0.2707	0.5893	1.4735	2.6291	NC_049912.1	928930	932005	+	LOC108979249	--	K10436 microtubule-associated protein, RP/EB family | (RefSeq) microtubule-associated protein RP/EB family member 1C-like isoform X1 (A)	--	microtubule-associated protein RP/EB family member 1C-like isoform X1 [Juglans regia]	EB1C_ARATH RecName: Full=Microtubule-associated protein RP/EB family member 1C; AltName: Full=APC-binding protein EB1C; AltName: Full=End-binding protein 1C; Short=AtEB1C; AltName: Full=Protein ATEB1 homolog 1; Short=AtEB1H1;	A0A2I4DE72_JUGRE SubName: Full=microtubule-associated protein RP/EB family member 1C-like isoform X1 {ECO:0000313|RefSeq:XP_018805436.1};	Microtubule-binding protein involved in cell cycle control	GO:0005881,cytoplasmic microtubule; GO:0005815,microtubule organizing center; GO:0035371,microtubule plus-end; GO:0005730,nucleolus; GO:0005634,nucleus; GO:0009524,phragmoplast; GO:0005819,spindle; GO:0051233,spindle midzone; GO:0008017,microtubule binding; GO:0051010,microtubule plus-end binding; GO:0051301,cell division; GO:0030865,cortical cytoskeleton organization; GO:1904825,protein localiza…	PF03271.20:EB1-like C-terminal motif	--	--	--
LOC108979253	0.0742	0.231	0.1348	0.8566	0.3331	0.6925	NC_049910.1	31140485	31159074	-	LOC108979253	--	K13692 UDP-glucose:(indol-3-yl)acetate beta-D-glucosyltransferase [EC:2.4.1.121] | (RefSeq) UDP-glycosyltransferase 84B1-like (A)	--	anthocyanidin 3-O-glucosyltransferase 7-like isoform X1 [Juglans regia]	UFOG_VITVI RecName: Full=Anthocyanidin 3-O-glucosyltransferase UFGT {ECO:0000305}; EC=2.4.1.115 {ECO:0000269|PubMed:16482224, ECO:0000269|PubMed:9535914}; AltName: Full=Flavonol 3-O-glucosyltransferase {ECO:0000305}; EC=2.4.1.91 {ECO:0000269|PubMed:16482224, ECO:0000269|PubMed:9535914}; AltName: Full=UDP-glucose flavonoid 3-O-glucosyltransferase {ECO:0000303|PubMed:9535914};	A0A6P9ESF9_JUGRE SubName: Full=anthocyanidin 3-O-glucosyltransferase 7-like isoform X1 {ECO:0000313|RefSeq:XP_035550569.1}; SubName: Full=anthocyanidin 3-O-glucosyltransferase 7-like isoform X2 {ECO:0000313|RefSeq:XP_035550570.1};	UDP-glucuronosyl and UDP-glucosyl transferase	GO:0047213,anthocyanidin 3-O-glucosyltransferase activity; GO:0102360,daphnetin 3-O-glucosyltransferase activity; GO:0047893,flavonol 3-O-glucosyltransferase activity; GO:0102425,myricetin 3-O-glucosyltransferase activity; GO:0009718,anthocyanin-containing compound biosynthetic process; GO:0033485,cyanidin 3-O-glucoside biosynthetic process; GO:0033330,kaempferol O-glucoside biosynthetic process;…	PF00201.21:UDP-glucoronosyl and UDP-glucosyl transferase	--	--	--
LOC108979256	3.5923	3.2295	3.9756	4.8717	3.9311	4.7964	NC_049914.1	7460050	7461504	-	LOC108979256	--	K15235 josephin [EC:3.4.19.12] | (RefSeq) josephin-like protein (A)	--	josephin-like protein [Juglans regia]	JOSL_ARATH RecName: Full=Josephin-like protein; EC=3.4.19.12;	A0A2I4DE76_JUGRE RecName: Full=Ubiquitinyl hydrolase 1 {ECO:0000256|ARBA:ARBA00012759}; EC=3.4.19.12 {ECO:0000256|ARBA:ARBA00012759};	Uncharacterized conserved protein, contains Josephin domain	GO:0004843,thiol-dependent ubiquitin-specific protease activity; GO:0000166,nucleotide binding; GO:0016579,protein deubiquitination; GO:0003674,molecular_function; GO:0003824,catalytic activity; GO:0008233,peptidase activity; GO:0008242,omega peptidase activity; GO:0016787,hydrolase activity; GO:0101005,ubiquitinyl hydrolase activity; GO:0140096,catalytic activity, acting on a protein; GO:0005488…	PF02099.20:Josephin	--	--	--
LOC108979264	5.2066	6.4262	8.9276	9.0178	9.4229	7.8011	NC_049910.1	23944809	23952555	-	LOC108979264	--	K01184 polygalacturonase [EC:3.2.1.15] | (RefSeq) polygalacturonase At1g48100 (A)	ko00040: Pentose and glucuronate interconversions; ko01100: Metabolic pathways	probable polygalacturonase [Juglans regia]	PGLR_VITVI RecName: Full=Probable polygalacturonase; Short=PG {ECO:0000250|UniProtKB:Q7M1E7}; EC=3.2.1.15; AltName: Full=Pectinase {ECO:0000250|UniProtKB:Q7M1E7};	A0A2I4DE81_JUGRE SubName: Full=probable polygalacturonase {ECO:0000313|RefSeq:XP_018805457.1};	--	GO:0016021,integral component of membrane; GO:0004650,polygalacturonase activity; GO:0005975,carbohydrate metabolic process; GO:0003674,molecular_function; GO:0003824,catalytic activity; GO:0004553,hydrolase activity, hydrolyzing O-glycosyl compounds; GO:0016787,hydrolase activity; GO:0016798,hydrolase activity, acting on glycosyl bonds; GO:0008150,biological_process; GO:0008152,metabolic process…	PF00295.20:Glycosyl hydrolases family 28	--	--	--
LOC108979269	5.7339	8.0603	16.2957	9.0362	19.5161	22.5366	NC_049906.1	5486040	5496122	-	LOC108979269	--	K13457 disease resistance protein RPM1 | (RefSeq) disease resistance protein RPM1-like (A)	ko04626: Plant-pathogen interaction	uncharacterized protein LOC108979269 [Juglans regia]	TMVRN_NICGU RecName: Full=TMV resistance protein N; EC=3.2.2.6 {ECO:0000255|PROSITE-ProRule:PRU00204};	A0A2I4DE96_JUGRE RecName: Full=ADP-ribosyl cyclase/cyclic ADP-ribose hydrolase {ECO:0000256|ARBA:ARBA00011982}; EC=3.2.2.6 {ECO:0000256|ARBA:ARBA00011982};	--	GO:0005737,cytoplasm; GO:0043531,ADP binding; GO:0005524,ATP binding; GO:0050135,NAD(P)+ nucleosidase activity; GO:0061809,NAD+ nucleotidase, cyclic ADP-ribose generating; GO:0050832,defense response to fungus; GO:0009626,plant-type hypersensitive response; GO:0007165,signal transduction; GO:0000166,nucleotide binding; GO:0003674,molecular_function; GO:0005488,binding; GO:0017076,purine nucleotid…	PF20160.2:C-JID domain	--	--	--
LOC108979275	12.0281	29.7873	14.4312	36.7993	77.4836	285.847	NC_049903.1	31626419	31629483	+	LOC108979275	--	--	--	uncharacterized protein LOC108979275 isoform X1 [Juglans regia]	--	A0A2I4DE98_JUGRE SubName: Full=uncharacterized protein LOC108979275 isoform X1 {ECO:0000313|RefSeq:XP_018805472.1};	--	--	--	--	--	--
LOC108979279	62.5743	74.9373	59.7238	56.2967	253.428	299.838	NC_049903.1	9635998	9639269	+	LOC108979279	--	K14445 solute carrier family 13 (sodium-dependent dicarboxylate transporter), member 2/3/5 | (RefSeq) tonoplast dicarboxylate transporter-like (A)	--	tonoplast dicarboxylate transporter-like [Juglans regia]	TDT_ARATH RecName: Full=Tonoplast dicarboxylate transporter; Short=AttDT; AltName: Full=Sodium-dicarboxylate cotransporter-like; Short=AtSDAT; AltName: Full=Vacuolar malate transporter;	A0A2I4DEB4_JUGRE SubName: Full=tonoplast dicarboxylate transporter-like {ECO:0000313|RefSeq:XP_018805481.2};	Na+/dicarboxylate, Na+/tricarboxylate and phosphate transporters	GO:0016021,integral component of membrane; GO:0005774,vacuolar membrane; GO:0005773,vacuole; GO:0015140,malate transmembrane transporter activity; GO:0098656,anion transmembrane transport; GO:0015743,malate transport; GO:0051453,regulation of intracellular pH; GO:0003674,molecular_function; GO:0005215,transporter activity; GO:0005310,dicarboxylic acid transmembrane transporter activity; GO:000534…	PF00939.22:Sodium:sulfate symporter transmembrane region	--	--	--
LOC108979285	5.1771	7.1124	3.357	6.9676	15.5022	32.6077	NC_049903.1	31741468	31742469	-	LOC108979285	--	K14686 solute carrier family 31 (copper transporter), member 1 | (RefSeq) copper transporter 6-like (A)	--	copper transporter 6-like [Juglans regia]	COPT6_ARATH RecName: Full=Copper transporter 6; Short=AtCOPT6;	A0A2I4DEB1_JUGRE RecName: Full=Copper transport protein {ECO:0000256|RuleBase:RU367022};	Copper transporter	GO:0016021,integral component of membrane; GO:0000325,plant-type vacuole; GO:0005886,plasma membrane; GO:0005375,copper ion transmembrane transporter activity; GO:0006878,cellular copper ion homeostasis; GO:0035434,copper ion transmembrane transport; GO:0003674,molecular_function; GO:0005215,transporter activity; GO:0008324,cation transmembrane transporter activity; GO:0015075,ion transmembrane t…	PF04145.18:Ctr copper transporter family	--	--	--
LOC108979288	0.2951	0.0291	0.9662	0.226	0.7128	0.1985	NC_049908.1	22184565	22196155	-	LOC108979288	--	K13430 serine/threonine-protein kinase PBS1 [EC:2.7.11.1] | (RefSeq) probable serine/threonine-protein kinase PBL7 (A)	ko04626: Plant-pathogen interaction	cysteine-rich receptor-like protein kinase 3 [Juglans regia]	LRK10_WHEAT RecName: Full=Rust resistance kinase Lr10 {ECO:0000312|EMBL:AAC49629.1}; EC=2.7.11.1; AltName: Full=Probable receptor-like serine/threonine-protein kinase LRK10; Flags: Precursor;	A0A2I4DEB9_JUGRE RecName: Full=Non-specific serine/threonine protein kinase {ECO:0000256|ARBA:ARBA00012513}; EC=2.7.11.1 {ECO:0000256|ARBA:ARBA00012513};	--	GO:0016021,integral component of membrane; GO:0005886,plasma membrane; GO:0005524,ATP binding; GO:0106310,protein serine kinase activity; GO:0004674,protein serine/threonine kinase activity; GO:0006468,protein phosphorylation; GO:0000166,nucleotide binding; GO:0003674,molecular_function; GO:0005488,binding; GO:0017076,purine nucleotide binding; GO:0030554,adenyl nucleotide binding; GO:0032553,rib…	PF00069.28:Protein kinase domain	--	--	--
LOC108979300	0	0	0.0803	0	2.4812	0.1106	NC_049911.1	6347076	6353614	-	LOC108979300	--	K21483 salicylate 1-O-methyltransferase [EC:2.1.1.274] | (RefSeq) salicylate carboxymethyltransferase-like (A)	--	salicylate carboxymethyltransferase-like [Juglans regia]	BSMT3_PETHY RecName: Full=S-adenosyl-L-methionine:benzoic acid/salicylic acid carboxyl methyltransferase 3 {ECO:0000303|Ref.1}; Short=PhBSMT3 {ECO:0000303|Ref.1}; EC=2.1.1.273 {ECO:0000250|UniProtKB:Q84UB5};	A0A6P9EVP9_JUGRE SubName: Full=salicylate carboxymethyltransferase-like {ECO:0000313|RefSeq:XP_035551699.1};	--	GO:0046872,metal ion binding; GO:0008168,methyltransferase activity; GO:0019438,aromatic compound biosynthetic process; GO:0032259,methylation; GO:0003674,molecular_function; GO:0005488,binding; GO:0043167,ion binding; GO:0043169,cation binding; GO:0003824,catalytic activity; GO:0016740,transferase activity; GO:0016741,transferase activity, transferring one-carbon groups; GO:0006725,cellular arom…	PF03492.18:SAM dependent carboxyl methyltransferase	--	--	--
LOC108979308	6.7485	0.714	20.8999	0.9057	8.7716	4.6841	NC_049911.1	30254874	30263826	+	LOC108979308	--	K14510 serine/threonine-protein kinase CTR1 [EC:2.7.11.1] | (RefSeq) serine/threonine-protein kinase CTR1 (A)	ko04016: MAPK signaling pathway - plant; ko04075: Plant hormone signal transduction	serine/threonine-protein kinase CTR1-like [Juglans regia]	CTR1_ARATH RecName: Full=Serine/threonine-protein kinase CTR1 {ECO:0000303|PubMed:8431946}; EC=2.7.11.1 {ECO:0000305}; AltName: Full=Protein CONSTITUTIVE TRIPLE RESPONSE1 {ECO:0000303|PubMed:8431946};	A0A2I4DEE1_JUGRE SubName: Full=serine/threonine-protein kinase CTR1-like {ECO:0000313|RefSeq:XP_018805512.2};	Tyrosine kinase specific for activated (GTP-bound) p21cdc42Hs	GO:0005789,endoplasmic reticulum membrane; GO:0005524,ATP binding; GO:0106310,protein serine kinase activity; GO:0004674,protein serine/threonine kinase activity; GO:0004712,protein serine/threonine/tyrosine kinase activity; GO:0009873,ethylene-activated signaling pathway; GO:0009686,gibberellin biosynthetic process; GO:0010105,negative regulation of ethylene-activated signaling pathway; GO:00467…	PF14381.9:Ethylene-responsive protein kinase Le-CTR1	--	--	--
LOC108979326	2.7612	2.6748	1.8665	2.6149	3.5177	3.5542	NC_049904.1	15528671	15533879	+	LOC108979326	--	--	--	uncharacterized protein LOC108979326 isoform X1 [Juglans regia]	B2_DAUCA RecName: Full=B2 protein;	A0A2I4DEF6_JUGRE SubName: Full=uncharacterized protein LOC108979326 isoform X1 {ECO:0000313|RefSeq:XP_018805527.2};	--	GO:0005768,endosome; GO:0010941,regulation of cell death; GO:1904350,regulation of protein catabolic process in the vacuole; GO:0034976,response to endoplasmic reticulum stress; GO:1902074,response to salt; GO:0008150,biological_process; GO:0008219,cell death; GO:0009987,cellular process; GO:0050789,regulation of biological process; GO:0050794,regulation of cellular process; GO:0065007,biological…	PF01344.28:Kelch motif	--	--	--
LOC108979327	0.0211	0.0542	0.3223	0.0234	0.0711	0.6161	NC_049904.1	27997876	27999486	+	LOC108979327	--	K00430 peroxidase [EC:1.11.1.7] | (RefSeq) peroxidase 27-like (A)	ko00940: Phenylpropanoid biosynthesis; ko01100: Metabolic pathways; ko01110: Biosynthesis of secondary metabolites	peroxidase 27-like [Juglans regia]	PER27_ARATH RecName: Full=Peroxidase 27; Short=Atperox P27; EC=1.11.1.7; AltName: Full=ATP12a; AltName: Full=PRXR7; Flags: Precursor;	A0A6P9ENR2_JUGRE RecName: Full=Peroxidase {ECO:0000256|ARBA:ARBA00012313, ECO:0000256|RuleBase:RU362060}; EC=1.11.1.7 {ECO:0000256|ARBA:ARBA00012313, ECO:0000256|RuleBase:RU362060};	--	GO:0005576,extracellular region; GO:0009505,plant-type cell wall; GO:0020037,heme binding; GO:0046872,metal ion binding; GO:0004601,peroxidase activity; GO:0042744,hydrogen peroxide catabolic process; GO:0006979,response to oxidative stress; GO:0003674,molecular_function; GO:0005488,binding; GO:0046906,tetrapyrrole binding; GO:0097159,organic cyclic compound binding; GO:1901363,heterocyclic compo…	PF00141.26:Peroxidase	--	--	--
LOC108979336	16.602	10.2243	13.5478	16.5602	36.726	50.1639	NC_049903.1	7625054	7629823	+	LOC108979336	--	K11975 E3 ubiquitin-protein ligase RNF144 [EC:2.3.2.31] | (RefSeq) E3 ubiquitin-protein ligase RNF144A (A)	--	LOW QUALITY PROTEIN: E3 ubiquitin-protein ligase RNF216-like [Juglans regia]	RGSL1_ARATH RecName: Full=E3 ubiquitin-protein ligase RSL1 {ECO:0000303|PubMed:24388521}; EC=2.3.2.31 {ECO:0000269|PubMed:24388521}; AltName: Full=Protein RING FINGER OF SEED LONGEVITY 1 {ECO:0000303|PubMed:12446796, ECO:0000303|PubMed:24388521}; AltName: Full=RING-type E3 ubiquitin transferase RSL1 {ECO:0000303|PubMed:24388521};	A0A2I4DEG7_JUGRE SubName: Full=LOW QUALITY PROTEIN: E3 ubiquitin-protein ligase RNF216-like {ECO:0000313|RefSeq:XP_018805538.1};	Predicted E3 ubiquitin ligase	GO:0005737,cytoplasm; GO:0016021,integral component of membrane; GO:0009705,plant-type vacuole membrane; GO:0005886,plasma membrane; GO:0000151,ubiquitin ligase complex; GO:0046872,metal ion binding; GO:0003676,nucleic acid binding; GO:0004523,RNA-DNA hybrid ribonuclease activity; GO:0031624,ubiquitin conjugating enzyme binding; GO:0061630,ubiquitin protein ligase activity; GO:0009738,abscisic ac…	PF01485.24:IBR domain, a half RING-finger domain	--	--	--
LOC108979344	22.6802	22.1685	17.7269	30.7818	14.7173	100.284	NC_049903.1	7678888	7681983	-	LOC108979344	--	K08695 anthocyanidin reductase [EC:1.3.1.77] | (RefSeq) anthocyanidin reductase ((2S)-flavan-3-ol-forming) (A)	ko00941: Flavonoid biosynthesis; ko01100: Metabolic pathways; ko01110: Biosynthesis of secondary metabolites	anthocyanidin reductase ((2S)-flavan-3-ol-forming) [Juglans regia]	ANRPN_VITVI RecName: Full=Anthocyanidin reductase ((2S)-flavan-3-ol-forming) {ECO:0000250|UniProtKB:Q5FB34}; Short=VvANR {ECO:0000250|UniProtKB:Q5FB34}; EC=1.3.1.112 {ECO:0000250|UniProtKB:Q5FB34};	A0A2I4DEH5_JUGRE SubName: Full=anthocyanidin reductase ((2S)-flavan-3-ol-forming) {ECO:0000313|RefSeq:XP_018805546.1};	Flavonol reductase/cinnamoyl-CoA reductase	GO:0033729,anthocyanidin reductase activity; GO:0016616,oxidoreductase activity, acting on the CH-OH group of donors, NAD or NADP as acceptor; GO:0009813,flavonoid biosynthetic process; GO:0003674,molecular_function; GO:0003824,catalytic activity; GO:0016491,oxidoreductase activity; GO:0016627,oxidoreductase activity, acting on the CH-CH group of donors; GO:0016628,oxidoreductase activity, acting…	PF01370.24:NAD dependent epimerase/dehydratase family	--	--	--
LOC108979347	0.2805	0.0822	0.5194	0.0798	0.4315	0.4766	NC_049906.1	30728370	30732881	+	LOC108979347	--	K13459 disease resistance protein RPS2 | (RefSeq) probable disease resistance protein At4g27220 isoform X1 (A)	ko04626: Plant-pathogen interaction	LOW QUALITY PROTEIN: TMV resistance protein N [Juglans regia]	TMVRN_NICGU RecName: Full=TMV resistance protein N; EC=3.2.2.6 {ECO:0000255|PROSITE-ProRule:PRU00204};	A0A6P9EGY1_JUGRE SubName: Full=LOW QUALITY PROTEIN: TMV resistance protein N {ECO:0000313|RefSeq:XP_035546749.1};	--	GO:0005737,cytoplasm; GO:0043531,ADP binding; GO:0005524,ATP binding; GO:0050135,NAD(P)+ nucleosidase activity; GO:0061809,NAD+ nucleotidase, cyclic ADP-ribose generating; GO:0050832,defense response to fungus; GO:0009626,plant-type hypersensitive response; GO:0007165,signal transduction; GO:0000166,nucleotide binding; GO:0003674,molecular_function; GO:0005488,binding; GO:0017076,purine nucleotid…	PF00931.25:NB-ARC domain	--	--	--
LOC108979349	0.9804	1.2248	0.654	0.5965	9.1253	25.6327	NC_049910.1	24734918	24736008	-	LOC108979349	--	--	--	auxin-binding protein ABP19a-like [Juglans regia]	AB19A_PRUPE RecName: Full=Auxin-binding protein ABP19a; Flags: Precursor;	A0A2I4DEI2_JUGRE RecName: Full=Germin-like protein {ECO:0000256|RuleBase:RU366015};	--	GO:0048046,apoplast; GO:0030145,manganese ion binding; GO:0009734,auxin-activated signaling pathway; GO:0003674,molecular_function; GO:0005488,binding; GO:0043167,ion binding; GO:0043169,cation binding; GO:0046872,metal ion binding; GO:0046914,transition metal ion binding; GO:0007154,cell communication; GO:0007165,signal transduction; GO:0008150,biological_process; GO:0009719,response to endogeno…	PF00190.25:Cupin	--	--	--
LOC108979355	8.6842	8.4117	14.3512	11.0081	42.576	47.3882	NC_049906.1	23145066	23150726	+	LOC108979355	--	K20102 YTH domain-containing family protein | (RefSeq) YTH domain-containing protein ECT4-like isoform X1 (A)	--	YTH domain-containing protein ECT4-like isoform X1 [Juglans regia]	ECT4_ARATH RecName: Full=YTH domain-containing protein ECT4 {ECO:0000305}; AltName: Full=Protein EVOLUTIONARILY CONSERVED C-TERMINAL REGION 4 {ECO:0000303|PubMed:29643069};	A0A2I4DEJ7_JUGRE SubName: Full=YTH domain-containing protein ECT4-like isoform X1 {ECO:0000313|RefSeq:XP_018805567.2, ECO:0000313|RefSeq:XP_035546908.1};	Uncharacterized high-glucose-regulated protein	GO:0005737,cytoplasm; GO:0003729,mRNA binding; GO:0061157,mRNA destabilization; GO:0003674,molecular_function; GO:0003676,nucleic acid binding; GO:0003723,RNA binding; GO:0005488,binding; GO:0097159,organic cyclic compound binding; GO:1901363,heterocyclic compound binding; GO:0006139,nucleobase-containing compound metabolic process; GO:0006401,RNA catabolic process; GO:0006402,mRNA catabolic proc…	PF04146.18:YT521-B-like domain	--	--	--
LOC108979356	10.1006	1.3199	1.4361	1.1871	5.3428	51.1934	NC_049906.1	23120036	23122687	+	LOC108979356	--	K22683 aspartyl protease family protein [EC:3.4.23.-] | (RefSeq) aspartyl protease family protein 2 (A)	--	aspartic proteinase NANA, chloroplast [Juglans regia]	NANA_ARATH RecName: Full=Aspartic proteinase NANA, chloroplast {ECO:0000303|PubMed:22987884}; EC=3.4.23.- {ECO:0000269|PubMed:22987884}; Flags: Precursor;	A0A2I4DEJ8_JUGRE SubName: Full=aspartic proteinase NANA, chloroplast {ECO:0000313|RefSeq:XP_018805570.1};	Aspartyl protease	GO:0009507,chloroplast; GO:0005576,extracellular region; GO:0004190,aspartic-type endopeptidase activity; GO:0005975,carbohydrate metabolic process; GO:0010019,chloroplast-nucleus signaling pathway; GO:0007623,circadian rhythm; GO:0006508,proteolysis; GO:0009744,response to sucrose; GO:0003674,molecular_function; GO:0003824,catalytic activity; GO:0004175,endopeptidase activity; GO:0008233,peptida…	PF14543.9:Xylanase inhibitor N-terminal	--	--	--
LOC108979360	1.0914	0.2543	0.5673	0.2195	4.6733	2.3715	NC_049901.1	38989764	38990485	-	LOC108979360	--	K10418 dynein light chain LC8-type | (RefSeq) dynein light chain LC6, flagellar outer arm-like (A)	--	dynein light chain LC6, flagellar outer arm-like [Juglans regia]	DYL1_CHLRE RecName: Full=Dynein 8 kDa light chain, flagellar outer arm;	A0A2I4DEK1_JUGRE RecName: Full=Dynein light chain {ECO:0000256|RuleBase:RU365010};	Dynein light chain type 1	GO:0005930,axoneme; GO:0097014,ciliary plasm; GO:0030286,dynein complex; GO:0005874,microtubule; GO:0031514,motile cilium; GO:0007017,microtubule-based process; GO:0044458,motile cilium assembly; GO:0008150,biological_process; GO:0009987,cellular process; GO:0006996,organelle organization; GO:0016043,cellular component organization; GO:0022607,cellular component assembly; GO:0030030,cell projecti…	PF01221.21:Dynein light chain type 1	--	--	--
LOC108979369	3.7474	4.0892	7.5572	6.6066	17.027	26.6099	NC_049901.1	39050648	39055177	-	LOC108979369	--	K07897 Ras-related protein Rab-7A | (RefSeq) ras-related protein Rab7-like (A)	ko04144: Endocytosis; ko04145: Phagosome	ras-related protein Rab7-like [Juglans regia]	RAB7_PRUAR RecName: Full=Ras-related protein Rab7;	A0A2I4DEL4_JUGRE SubName: Full=ras-related protein Rab7-like {ECO:0000313|RefSeq:XP_018805586.1};	Ras-related GTPase	GO:0005886,plasma membrane; GO:0005525,GTP binding; GO:0003924,GTPase activity; GO:0015031,protein transport; GO:0000166,nucleotide binding; GO:0001882,nucleoside binding; GO:0001883,purine nucleoside binding; GO:0003674,molecular_function; GO:0005488,binding; GO:0017076,purine nucleotide binding; GO:0019001,guanyl nucleotide binding; GO:0032549,ribonucleoside binding; GO:0032550,purine ribonucle…	PF00071.25:Ras family	--	--	--
LOC108979373	0.1184	0.1214	0.2708	0	0.2922	0.4142	NC_049901.1	39098468	39099596	+	LOC108979373	--	--	--	transcription repressor OFP8-like [Juglans regia]	OFP8_ARATH RecName: Full=Transcription repressor OFP8; AltName: Full=Ovate family protein 8; Short=AtOFP8;	A0A2I4DEM6_JUGRE RecName: Full=Transcription repressor {ECO:0000256|RuleBase:RU367028}; AltName: Full=Ovate family protein {ECO:0000256|RuleBase:RU367028};	--	GO:0005634,nucleus; GO:0045892,negative regulation of transcription, DNA-templated; GO:0006139,nucleobase-containing compound metabolic process; GO:0006351,transcription, DNA-templated; GO:0006355,regulation of transcription, DNA-templated; GO:0006725,cellular aromatic compound metabolic process; GO:0006807,nitrogen compound metabolic process; GO:0008150,biological_process; GO:0008152,metabolic p…	PF04844.16:Transcriptional repressor, ovate	OFP	TF	OFP
LOC108979374	0.3167	0	0.3449	0.4004	17.8603	7.016	NC_049901.1	39088397	39089468	-	LOC108979374	--	K02922 large subunit ribosomal protein L37e | (RefSeq) 60S ribosomal protein L37-1-like (A)	ko03010: Ribosome	60S ribosomal protein L37-1-like [Juglans regia]	RL371_ARATH RecName: Full=60S ribosomal protein L37-1;	A0A2I4DEL9_JUGRE RecName: Full=Ribosomal protein L37 {ECO:0000256|RuleBase:RU000576};	60S ribosomal protein L37	GO:0022625,cytosolic large ribosomal subunit; GO:0005576,extracellular region; GO:0046872,metal ion binding; GO:0003729,mRNA binding; GO:0003723,RNA binding; GO:0019843,rRNA binding; GO:0003735,structural constituent of ribosome; GO:0006412,translation; GO:0003674,molecular_function; GO:0005488,binding; GO:0043167,ion binding; GO:0043169,cation binding; GO:0003676,nucleic acid binding; GO:0097159…	PF01907.22:Ribosomal protein L37e	--	--	--
LOC108979382	7.6921	9.168	13.3424	15.7235	14.0487	39.7464	NC_049901.1	39239547	39243776	-	LOC108979382	--	K07889 Ras-related protein Rab-5C | (RefSeq) ras-related protein RHN1-like isoform X1 (A)	ko04144: Endocytosis; ko04145: Phagosome	ras-related protein RHN1-like isoform X1 [Juglans regia]	RHN1_NICPL RecName: Full=Ras-related protein RHN1;	A0A2I4DEM8_JUGRE SubName: Full=ras-related protein RHN1-like isoform X1 {ECO:0000313|RefSeq:XP_018805600.1, ECO:0000313|RefSeq:XP_018805601.1};	GTPase Rab5/YPT51 and related small G protein superfamily GTPases	GO:0005886,plasma membrane; GO:0005525,GTP binding; GO:0003924,GTPase activity; GO:0015031,protein transport; GO:0000166,nucleotide binding; GO:0001882,nucleoside binding; GO:0001883,purine nucleoside binding; GO:0003674,molecular_function; GO:0005488,binding; GO:0017076,purine nucleotide binding; GO:0019001,guanyl nucleotide binding; GO:0032549,ribonucleoside binding; GO:0032550,purine ribonucle…	PF00071.25:Ras family	--	--	--
LOC108979384	0.2763	0.2083	0.1343	0.2608	0.7109	0.7202	NC_049901.1	39207270	39211507	-	LOC108979384	--	K13430 serine/threonine-protein kinase PBS1 [EC:2.7.11.1] | (RefSeq) serine/threonine-protein kinase PBS1-like (A)	ko04626: Plant-pathogen interaction	G-type lectin S-receptor-like serine/threonine-protein kinase CES101 isoform X1 [Juglans regia]	CE101_ARATH RecName: Full=G-type lectin S-receptor-like serine/threonine-protein kinase CES101; EC=2.7.11.1; AltName: Full=Protein CALLUS EXPRESSION OF RBCS 101; Flags: Precursor;	A0A2I4DEN2_JUGRE RecName: Full=Receptor-like serine/threonine-protein kinase {ECO:0000256|PIRNR:PIRNR000641}; EC=2.7.11.1 {ECO:0000256|PIRNR:PIRNR000641};	--	GO:0016021,integral component of membrane; GO:0005886,plasma membrane; GO:0005524,ATP binding; GO:0005516,calmodulin binding; GO:0030246,carbohydrate binding; GO:0106310,protein serine kinase activity; GO:0004674,protein serine/threonine kinase activity; GO:0045087,innate immune response; GO:0006468,protein phosphorylation; GO:0009620,response to fungus; GO:0000166,nucleotide binding; GO:0003674,…	PF07714.20:Protein tyrosine and serine/threonine kinase	--	--	--
LOC108979386	3.1064	3.7203	2.4508	4.2454	5.0775	3.1484	NC_049901.1	39011369	39014903	-	LOC108979386	--	K03100 signal peptidase I [EC:3.4.21.89] | (RefSeq) chloroplast processing peptidase-like (A)	ko03060: Protein export	chloroplast processing peptidase-like [Juglans regia]	PLSP1_ARATH RecName: Full=Chloroplast processing peptidase; EC=3.4.21.89; AltName: Full=Signal peptidase I-3; Flags: Precursor;	A0A2I4DEP1_JUGRE SubName: Full=chloroplast processing peptidase-like {ECO:0000313|RefSeq:XP_018805607.1};	Mitochondrial inner membrane protease, subunit IMP1	GO:0009507,chloroplast; GO:0009941,chloroplast envelope; GO:0009535,chloroplast thylakoid membrane; GO:0005887,integral component of plasma membrane; GO:0009526,plastid envelope; GO:0055035,plastid thylakoid membrane; GO:0008233,peptidase activity; GO:0004252,serine-type endopeptidase activity; GO:0051604,protein maturation; GO:0006465,signal peptide processing; GO:0010027,thylakoid membrane orga…	PF10502.12:Signal peptidase, peptidase S26	--	--	--
LOC108979394	1.5287	2.2799	7.0373	6.6263	9.3586	5.347	NC_049908.1	7032488	7034125	+	LOC108979394	--	--	--	uncharacterized protein LOC108979394 [Juglans regia]	--	A0A2I4DEP2_JUGRE SubName: Full=uncharacterized protein LOC108979394 {ECO:0000313|RefSeq:XP_018805619.2};	--	--	--	--	--	--
LOC108979396	5.1647	5.2135	1.1637	1.0298	20.0025	13.9865	NC_049908.1	7038246	7041626	-	LOC108979396	--	K07375 tubulin beta | (RefSeq) tubulin beta-1 chain (A)	ko04145: Phagosome	tubulin beta-1 chain [Juglans regia]	TBB1_ARATH RecName: Full=Tubulin beta-1 chain; AltName: Full=Beta-1-tubulin;	A0A2I4DEP9_JUGRE RecName: Full=Tubulin beta chain {ECO:0000256|RuleBase:RU000352};	Beta tubulin	GO:0005737,cytoplasm; GO:0005874,microtubule; GO:0005773,vacuole; GO:0005525,GTP binding; GO:0003729,mRNA binding; GO:0005200,structural constituent of cytoskeleton; GO:0000226,microtubule cytoskeleton organization; GO:0007017,microtubule-based process; GO:0000278,mitotic cell cycle; GO:0009416,response to light stimulus; GO:0009826,unidimensional cell growth; GO:0000166,nucleotide binding; GO:00…	PF00091.28:Tubulin/FtsZ family, GTPase domain	--	--	--
LOC108979403	0.9929	1.2869	11.6155	3.3333	6.0409	23.9778	NC_049903.1	9991893	9996886	+	LOC108979403	--	--	--	microtubule-associated protein 70-5-like [Juglans regia]	MP705_ARATH RecName: Full=Microtubule-associated protein 70-5; Short=AtMAP70-5; AltName: Full=70 kDa microtubule-associated protein 5;	A0A6P9E6U1_JUGRE SubName: Full=microtubule-associated protein 70-5-like {ECO:0000313|RefSeq:XP_035543875.1};	--	GO:0005737,cytoplasm; GO:0005874,microtubule; GO:0008017,microtubule binding; GO:0071555,cell wall organization; GO:0007010,cytoskeleton organization; GO:0009832,plant-type cell wall biogenesis; GO:0010051,xylem and phloem pattern formation; GO:0003674,molecular_function; GO:0005488,binding; GO:0005515,protein binding; GO:0008092,cytoskeletal protein binding; GO:0015631,tubulin binding; GO:000815…	PF07058.14:Microtubule-associated protein 70	--	--	--
LOC108979405	40.1091	54.5638	38.3919	61.3159	58.1906	51.5029	NC_049913.1	11681508	11686575	+	LOC108979405	--	--	--	uncharacterized protein LOC108979405 isoform X1 [Juglans regia]	--	A0A6P9EAQ9_JUGRE SubName: Full=uncharacterized protein LOC108979405 isoform X1 {ECO:0000313|RefSeq:XP_035539867.1, ECO:0000313|RefSeq:XP_035539868.1};	--	--	PF04667.20:cAMP-regulated phosphoprotein/endosulfine conserved region	--	--	--
LOC108979418	0.0203	0.1431	0.1032	0.2359	0.0228	0.9117	NC_049910.1	36893833	36905677	-	LOC108979418	--	K13466 EIX receptor 1/2 | (RefSeq) receptor-like protein EIX2 isoform X1 (A)	ko04626: Plant-pathogen interaction	receptor-like protein 43 isoform X1 [Juglans regia]	9DC3_SOLPI RecName: Full=Receptor-like protein 9DC3 {ECO:0000312|EMBL:AAT77550.1}; Flags: Precursor;	A0A6P9F3N4_JUGRE SubName: Full=receptor-like protein 43 isoform X1 {ECO:0000313|RefSeq:XP_035550513.1};	FOG: Leucine rich repeat	GO:0016021,integral component of membrane; GO:0005886,plasma membrane; GO:0050832,defense response to fungus; GO:0006950,response to stress; GO:0006952,defense response; GO:0008150,biological_process; GO:0009605,response to external stimulus; GO:0009607,response to biotic stimulus; GO:0009620,response to fungus; GO:0043207,response to external biotic stimulus; GO:0044419,biological process involv…	PF13855.9:Leucine rich repeat	--	--	--
LOC108979429	2.8407	2.5395	2.7702	2.0465	2.3523	3.5432	NC_049912.1	30056918	30060048	+	LOC108979429	--	K10355 actin, other eukaryote | (RefSeq) actin (A)	--	actin [Juglans regia]	ACT_GOSHI RecName: Full=Actin;	A0A2I4DF15_JUGRE SubName: Full=actin {ECO:0000313|RefSeq:XP_018805680.1};	Actin and related proteins	GO:0005737,cytoplasm; GO:0005856,cytoskeleton; GO:0005524,ATP binding; GO:0000166,nucleotide binding; GO:0003674,molecular_function; GO:0005488,binding; GO:0017076,purine nucleotide binding; GO:0030554,adenyl nucleotide binding; GO:0032553,ribonucleotide binding; GO:0032555,purine ribonucleotide binding; GO:0032559,adenyl ribonucleotide binding; GO:0035639,purine ribonucleoside triphosphate bindi…	PF00022.22:Actin	--	--	--
LOC108979433	0.1873	0.048	0.2855	0	1.176	0	NC_049907.1	45775605	45776318	+	LOC108979433	--	--	--	uncharacterized protein LOC108979433 [Juglans regia]	--	A0A2I4DES0_JUGRE SubName: Full=uncharacterized protein LOC108979433 {ECO:0000313|RefSeq:XP_018805650.1};	FOG: Reverse transcriptase	GO:0003676,nucleic acid binding; GO:0004523,RNA-DNA hybrid ribonuclease activity; GO:0003674,molecular_function; GO:0005488,binding; GO:0097159,organic cyclic compound binding; GO:1901363,heterocyclic compound binding; GO:0003824,catalytic activity; GO:0004518,nuclease activity; GO:0004519,endonuclease activity; GO:0004521,endoribonuclease activity; GO:0004540,ribonuclease activity; GO:0016787,hy…	PF13966.9:zinc-binding in reverse transcriptase	--	--	--
LOC108979437	1.2998	1.9375	0.4045	0.9978	0.119	2.8455	NC_049902.1	30286445	30287452	-	LOC108979437	--	--	--	hypothetical protein F2P56_004759, partial [Juglans regia]	Y1465_ARATH RecName: Full=Late embryogenesis abundant protein At1g64065 {ECO:0000305};	A0A834D8F2_JUGRE RecName: Full=LEA_2 domain-containing protein {ECO:0000259|Pfam:PF03168};	--	GO:0016021,integral component of membrane; GO:0005575,cellular_component; GO:0016020,membrane; GO:0031224,intrinsic component of membrane; GO:0110165,cellular anatomical entity	PF03168.16:Late embryogenesis abundant protein	--	--	--
LOC108979438	0.508	0.1775	0.1174	0.1533	0.5179	2.9076	NC_049902.1	30307752	30308330	-	LOC108979438	--	--	--	late embryogenesis abundant protein At1g64065-like [Juglans regia]	Y1465_ARATH RecName: Full=Late embryogenesis abundant protein At1g64065 {ECO:0000305};	A0A2I4DET9_JUGRE SubName: Full=late embryogenesis abundant protein At1g64065-like {ECO:0000313|RefSeq:XP_018805656.1};	--	GO:0016021,integral component of membrane; GO:0005575,cellular_component; GO:0016020,membrane; GO:0031224,intrinsic component of membrane; GO:0110165,cellular anatomical entity	PF03168.16:Late embryogenesis abundant protein	--	--	--
LOC108979451	29.411	26.3582	30.7857	47.2411	31.2343	50.4812	NC_049903.1	16661334	16681019	-	LOC108979451	--	K08790 serine/threonine kinase 38 [EC:2.7.11.1] | (RefSeq) serine/threonine-protein kinase tricorner-like isoform X1 (A)	--	serine/threonine-protein kinase tricorner-like isoform X1 [Juglans regia]	IRE4_ARATH RecName: Full=Probable serine/threonine protein kinase IRE4 {ECO:0000305}; Short=AtIRE4 {ECO:0000303|PubMed:17237187}; EC=2.7.11.1 {ECO:0000305};	A0A6P9E9I9_JUGRE SubName: Full=serine/threonine-protein kinase tricorner-like isoform X1 {ECO:0000313|RefSeq:XP_035544122.1, ECO:0000313|RefSeq:XP_035544124.1};	NDR and related serine/threonine kinases	GO:0005524,ATP binding; GO:0046872,metal ion binding; GO:0106310,protein serine kinase activity; GO:0004674,protein serine/threonine kinase activity; GO:0035556,intracellular signal transduction; GO:0018105,peptidyl-serine phosphorylation; GO:0000166,nucleotide binding; GO:0003674,molecular_function; GO:0005488,binding; GO:0017076,purine nucleotide binding; GO:0030554,adenyl nucleotide binding; G…	PF00069.28:Protein kinase domain	--	--	--
LOC108979452	0.4489	1.1004	1.1904	0.7558	10.3313	2.1846	NC_049903.1	16699995	16701364	-	LOC108979452	--	--	--	protein LIGHT-DEPENDENT SHORT HYPOCOTYLS 4-like [Juglans regia]	LSH4_ARATH RecName: Full=Protein LIGHT-DEPENDENT SHORT HYPOCOTYLS 4; AltName: Full=Protein ORGAN BOUNDARY 4;	A0A2I4DEU5_JUGRE SubName: Full=protein LIGHT-DEPENDENT SHORT HYPOCOTYLS 4-like {ECO:0000313|RefSeq:XP_018805675.2};	--	GO:0005634,nucleus; GO:0003677,DNA binding; GO:0009299,mRNA transcription; GO:0090698,post-embryonic plant morphogenesis; GO:0009416,response to light stimulus; GO:0003674,molecular_function; GO:0003676,nucleic acid binding; GO:0005488,binding; GO:0097159,organic cyclic compound binding; GO:1901363,heterocyclic compound binding; GO:0006139,nucleobase-containing compound metabolic process; GO:0006…	PF04852.15:ALOG domain	--	--	--
LOC108979454	0.1495	0.1368	0	0.2363	0.024	0.4233	NC_049903.1	8418922	8425067	-	LOC108979454	--	K13430 serine/threonine-protein kinase PBS1 [EC:2.7.11.1] | (RefSeq) serine/threonine-protein kinase PBS1-like (A)	ko04626: Plant-pathogen interaction	probable serine/threonine-protein kinase PBL23 [Juglans regia]	PBL23_ARATH RecName: Full=Probable serine/threonine-protein kinase PBL23 {ECO:0000305}; EC=2.7.11.1 {ECO:0000305}; AltName: Full=PBS1-like protein 23 {ECO:0000303|PubMed:20413097};	A0A6P9EAV6_JUGRE SubName: Full=probable serine/threonine-protein kinase PBL23 {ECO:0000313|RefSeq:XP_035544559.1};	Serine/threonine protein kinase	GO:0005777,peroxisome; GO:0005886,plasma membrane; GO:0005524,ATP binding; GO:0106310,protein serine kinase activity; GO:0004674,protein serine/threonine kinase activity; GO:0006952,defense response; GO:0006468,protein phosphorylation; GO:0000166,nucleotide binding; GO:0003674,molecular_function; GO:0005488,binding; GO:0017076,purine nucleotide binding; GO:0030554,adenyl nucleotide binding; GO:00…	PF00069.28:Protein kinase domain	--	--	--
LOC108979476	2.076	5.0011	1.4069	1.3168	27.3484	115.669	NC_049911.1	760085	763900	+	LOC108979476	--	K11991 tRNA(adenine34) deaminase [EC:3.5.4.33] | (RefSeq) tRNA(adenine(34)) deaminase, chloroplastic-like isoform X1 (A)	--	guanosine deaminase isoform X1 [Juglans regia]	GSDA_ARATH RecName: Full=Guanosine deaminase {ECO:0000303|PubMed:24130159}; EC=3.5.4.15 {ECO:0000269|PubMed:24130159}; AltName: Full=tRNA-specific adenosine deaminase TAD4 {ECO:0000303|PubMed:25315605}; Short=AtTAD4 {ECO:0000303|PubMed:25315605};	A0A2I4DEX8_JUGRE SubName: Full=guanosine deaminase isoform X1 {ECO:0000313|RefSeq:XP_018805701.1};	Cytosine deaminase FCY1 and related enzymes	GO:0005737,cytoplasm; GO:0005634,nucleus; GO:0047974,guanosine deaminase activity; GO:0008251,tRNA-specific adenosine deaminase activity; GO:0008270,zinc ion binding; GO:0006152,purine nucleoside catabolic process; GO:0002100,tRNA wobble adenosine to inosine editing; GO:0003674,molecular_function; GO:0003824,catalytic activity; GO:0016787,hydrolase activity; GO:0016810,hydrolase activity, acting …	PF00383.26:Cytidine and deoxycytidylate deaminase zinc-binding region	--	--	--
LOC108979482	9.0449	10.684	7.4656	11.5539	12.1806	9.3051	NC_049911.1	770271	786609	-	LOC108979482	--	K20553 5'-3' exoribonuclease 4 [EC:3.1.13.-] | (RefSeq) 5'-3' exoribonuclease 4-like isoform X1 (A)	ko04016: MAPK signaling pathway - plant	5'-3' exoribonuclease 4-like isoform X1 [Juglans regia]	XRN4_ARATH RecName: Full=5'-3' exoribonuclease 4; EC=3.1.13.-; AltName: Full=Protein ACC INSENSITIVE 1; AltName: Full=Protein ETHYLENE INSENSITIVE 5; AltName: Full=Protein EXORIBONUCLEASE 4;	A0A6P9EVF0_JUGRE RecName: Full=5'-3' exoribonuclease {ECO:0000256|PIRNR:PIRNR037239}; EC=3.1.13.- {ECO:0000256|PIRNR:PIRNR037239};	5'-3' exonuclease HKE1/RAT1	GO:0010494,cytoplasmic stress granule; GO:0005829,cytosol; GO:0005634,nucleus; GO:0000932,P-body; GO:0005844,polysome; GO:0004534,5'-3' exoribonuclease activity; GO:0003729,mRNA binding; GO:0003723,RNA binding; GO:0008270,zinc ion binding; GO:0051301,cell division; GO:0070370,cellular heat acclimation; GO:0031087,deadenylation-independent decapping of nuclear-transcribed mRNA; GO:0010286,heat acc…	PF17846.4:Xrn1 helical domain	--	--	--
LOC108979486	7.097	7.2858	7.8462	8.2999	14.6018	26.9414	NC_049903.1	9501624	9512042	-	LOC108979486	--	K00981 phosphatidate cytidylyltransferase [EC:2.7.7.41] | (RefSeq) phosphatidate cytidylyltransferase 1-like (A)	ko00564: Glycerophospholipid metabolism; ko01100: Metabolic pathways; ko01110: Biosynthesis of secondary metabolites; ko04070: Phosphatidylinositol signaling system	phosphatidate cytidylyltransferase 1-like [Juglans regia]	CDS1_SOLTU RecName: Full=Phosphatidate cytidylyltransferase 1 {ECO:0000303|PubMed:9085581}; EC=2.7.7.41 {ECO:0000269|PubMed:9085581}; AltName: Full=CDP-DAG synthase; AltName: Full=CDP-DG synthase; AltName: Full=CDP-diacylglycerol synthase; Short=CDS; AltName: Full=CDP-diglyceride pyrophosphorylase; AltName: Full=CDP-diglyceride synthase; AltName: Full=CTP:phosphatidate cytidylyltransferase;	A0A2I4DF04_JUGRE RecName: Full=Phosphatidate cytidylyltransferase {ECO:0000256|ARBA:ARBA00012487, ECO:0000256|PIRNR:PIRNR018269}; EC=2.7.7.41 {ECO:0000256|ARBA:ARBA00012487, ECO:0000256|PIRNR:PIRNR018269};	CDP-diacylglycerol synthase	GO:0005789,endoplasmic reticulum membrane; GO:0016021,integral component of membrane; GO:0004605,phosphatidate cytidylyltransferase activity; GO:0016024,CDP-diacylglycerol biosynthetic process; GO:0003674,molecular_function; GO:0003824,catalytic activity; GO:0016740,transferase activity; GO:0016772,transferase activity, transferring phosphorus-containing groups; GO:0016779,nucleotidyltransferase …	PF01148.23:Cytidylyltransferase family	--	--	--
LOC108979491	1.2341	2.2689	0.6363	1.8996	2.2064	3.6911	NC_049908.1	13257688	13260728	+	LOC108979491	--	K14495 F-box protein GID2 | (RefSeq) F-box protein GID2-like (A)	ko04075: Plant hormone signal transduction	probable F-box protein At2g36090 [Juglans regia]	FB119_ARATH RecName: Full=F-box protein At2g27310;	A0A6P9EYX7_JUGRE SubName: Full=probable F-box protein At2g36090 {ECO:0000313|RefSeq:XP_035548928.1};	--	--	--	--	--	--
LOC108979494	18.7196	6.5582	6.7338	9.2516	21.9874	28.3102	NC_049908.1	13232768	13235499	+	LOC108979494	--	--	--	uncharacterized isomerase BH0283-like [Juglans regia]	--	A0A2I4DF00_JUGRE SubName: Full=uncharacterized isomerase BH0283-like {ECO:0000313|RefSeq:XP_018805726.2};	Predicted PhzC/PhzF-type epimerase	GO:0005737,cytoplasm; GO:0016853,isomerase activity; GO:0009058,biosynthetic process; GO:0003674,molecular_function; GO:0003824,catalytic activity; GO:0008150,biological_process; GO:0008152,metabolic process; GO:0005575,cellular_component; GO:0005622,intracellular anatomical structure; GO:0110165,cellular anatomical entity	PF02567.19:Phenazine biosynthesis-like protein	--	--	--
LOC108979495	17.7386	20.4488	20.7663	21.8179	28.2631	68.8617	NC_049908.1	13207183	13211363	+	LOC108979495	--	--	--	uncharacterized protein LOC108979495 isoform X1 [Juglans regia]	--	A0A2I4DF19_JUGRE SubName: Full=uncharacterized protein LOC108979495 isoform X1 {ECO:0000313|RefSeq:XP_018805727.1};	--	GO:0003676,nucleic acid binding; GO:0003674,molecular_function; GO:0005488,binding; GO:0097159,organic cyclic compound binding; GO:1901363,heterocyclic compound binding	PF13902.9:R3H-associated N-terminal domain	--	--	--
LOC108979504	0	0	0.1268	0.0368	0.2238	0.1745	NC_049908.1	3522280	3523887	+	LOC108979504	--	K13065 shikimate O-hydroxycinnamoyltransferase [EC:2.3.1.133] | (RefSeq) spermidine hydroxycinnamoyl transferase-like (A)	ko00940: Phenylpropanoid biosynthesis; ko00941: Flavonoid biosynthesis; ko00945: Stilbenoid, diarylheptanoid and gingerol biosynthesis; ko01100: Metabolic pathways; ko01110: Biosynthesis of secondary metabolites	spermidine hydroxycinnamoyl transferase-like [Juglans regia]	SHT_ARATH RecName: Full=Spermidine hydroxycinnamoyl transferase {ECO:0000303|PubMed:19077165}; Short=AtSHT {ECO:0000303|PubMed:33519864}; EC=2.3.1.- {ECO:0000269|PubMed:19077165}; AltName: Full=BAHD-like hydroxycinnamoyl transferase {ECO:0000303|PubMed:19077165};	A0A2I4DF18_JUGRE SubName: Full=spermidine hydroxycinnamoyl transferase-like {ECO:0000313|RefSeq:XP_018805738.2};	--	GO:0016747,transferase activity, transferring acyl groups other than amino-acyl groups; GO:0016410,N-acyltransferase activity; GO:0080074,spermidine:caffeoyl CoA N-acyltransferase activity; GO:0080073,spermidine:coumaroyl CoA N-acyltransferase activity; GO:0080075,spermidine:feruloyl CoA N-acyltransferase activity; GO:0080072,spermidine:sinapoyl CoA N-acyltransferase activity; GO:0009555,pollen d…	PF02458.18:Transferase family	--	--	--
LOC108979508	2.8748	2.6919	0.6088	0.999	3.2653	2.6213	NC_049908.1	2728713	2731072	+	LOC108979508	--	--	--	hypothetical protein I3842_08G027000 [Carya illinoinensis]	NOXY2_ARATH RecName: Full=Protein NONRESPONDING TO OXYLIPINS 2, mitochondrial {ECO:0000303|PubMed:17369372, ECO:0000303|PubMed:23370715}; Flags: Precursor;	A0A6P9EK81_JUGRE SubName: Full=protein NONRESPONDING TO OXYLIPINS 2, mitochondrial-like {ECO:0000313|RefSeq:XP_035548855.1};	--	GO:0005739,mitochondrion; GO:0052543,callose deposition in cell wall; GO:0071433,cell wall repair; GO:0042742,defense response to bacterium; GO:0050832,defense response to fungus; GO:0010311,lateral root formation; GO:0019372,lipoxygenase pathway; GO:0048311,mitochondrion distribution; GO:0031407,oxylipin metabolic process; GO:2000023,regulation of lateral root development; GO:0010821,regulation …	--	--	--	--
LOC108979520	0	0	0	0	0.6743	4.3713	NC_049908.1	6713567	6715078	+	LOC108979520	--	--	--	hypothetical protein F2P56_018132 [Juglans regia]	GLOX1_ARATH RecName: Full=Aldehyde oxidase GLOX1 {ECO:0000305}; EC=1.2.3.1 {ECO:0000305}; AltName: Full=Glyoxal oxidase 1 {ECO:0000305|PubMed:21673079}; Flags: Precursor;	A0A833UN80_JUGRE SubName: Full=Uncharacterized protein {ECO:0000313|EMBL:KAF5462093.1};	--	GO:0005576,extracellular region; GO:0004031,aldehyde oxidase activity; GO:0003674,molecular_function; GO:0003824,catalytic activity; GO:0016491,oxidoreductase activity; GO:0016623,oxidoreductase activity, acting on the aldehyde or oxo group of donors, oxygen as acceptor; GO:0016903,oxidoreductase activity, acting on the aldehyde or oxo group of donors; GO:0005575,cellular_component; GO:0110165,ce…	PF07250.14:Glyoxal oxidase N-terminus	--	--	--
LOC108979541	0.2285	1.8547	0.3872	0.0843	4.3571	7.3722	NC_049915.1	5517748	5518098	+	LOC108979541	--	K13448 calcium-binding protein CML | (RefSeq) calmodulin-like protein 3 (A)	ko04626: Plant-pathogen interaction	calmodulin-like [Juglans regia]	CML3_ARATH RecName: Full=Calmodulin-like protein 3;	A0A6P9E2C6_JUGRE SubName: Full=calmodulin-like {ECO:0000313|RefSeq:XP_035541654.1};	Calmodulin and related proteins (EF-Hand superfamily)	GO:0005777,peroxisome; GO:0005509,calcium ion binding; GO:0003674,molecular_function; GO:0005488,binding; GO:0043167,ion binding; GO:0043169,cation binding; GO:0046872,metal ion binding; GO:0005575,cellular_component; GO:0005622,intracellular anatomical structure; GO:0005737,cytoplasm; GO:0042579,microbody; GO:0043226,organelle; GO:0043227,membrane-bounded organelle; GO:0043229,intracellular orga…	PF00036.35:EF hand	--	--	--
LOC108979542	33.1225	20.9564	36.438	24.664	166.745	153.883	NC_049915.1	5433727	5435485	+	LOC108979542	--	--	--	peroxisomal multifunctional enzyme A [Juglans regia]	SCP2_ARATH RecName: Full=Sterol carrier protein 2 {ECO:0000303|PubMed:15456765}; Short=AtSCP2 {ECO:0000303|PubMed:15456765};	A0A2I4DF74_JUGRE SubName: Full=peroxisomal multifunctional enzyme A {ECO:0000313|RefSeq:XP_018805782.1};	2-enoyl-CoA hydratase/3-hydroxyacyl-CoA dehydrogenase/Peroxisomal 3-ketoacyl-CoA-thiolase, sterol-binding domain and related enzymes	GO:0005829,cytosol; GO:0005777,peroxisome; GO:0006635,fatty acid beta-oxidation; GO:0046487,glyoxylate metabolic process; GO:0032365,intracellular lipid transport; GO:0009646,response to absence of light; GO:0009744,response to sucrose; GO:0009845,seed germination; GO:0048317,seed morphogenesis; GO:0006082,organic acid metabolic process; GO:0006629,lipid metabolic process; GO:0006631,fatty acid m…	PF02036.20:SCP-2 sterol transfer family	--	--	--
LOC108979543	0	0	0	0	0.0847	0.0881	NC_049915.1	5440464	5442973	+	LOC108979543	--	K08911 light-harvesting complex I chlorophyll a/b binding protein 5 | (RefSeq) photosystem I chlorophyll a/b-binding protein 5, chloroplastic (A)	ko00196: Photosynthesis - antenna proteins; ko01100: Metabolic pathways	photosystem I chlorophyll a/b-binding protein 5, chloroplastic [Juglans regia]	LHCA5_ARATH RecName: Full=Photosystem I chlorophyll a/b-binding protein 5, chloroplastic {ECO:0000303|PubMed:10366881}; Short=Lhca5 {ECO:0000303|PubMed:10366881}; AltName: Full=LHCI type III LHCA5 {ECO:0000305}; Flags: Precursor;	A0A2I4DF62_JUGRE RecName: Full=Chlorophyll a-b binding protein, chloroplastic {ECO:0000256|RuleBase:RU363080};	--	GO:0009507,chloroplast; GO:0009535,chloroplast thylakoid membrane; GO:0016021,integral component of membrane; GO:0009782,photosystem I antenna complex; GO:0016168,chlorophyll binding; GO:0046872,metal ion binding; GO:0031409,pigment binding; GO:0042803,protein homodimerization activity; GO:0009768,photosynthesis, light harvesting in photosystem I; GO:0009409,response to cold; GO:0009644,response …	PF00504.24:Chlorophyll A-B binding protein	--	--	--
LOC108979544	0.0786	0.2822	0.2998	0.2523	0.0176	0.6694	NC_049915.1	5465568	5469088	-	LOC108979544	--	K13420 LRR receptor-like serine/threonine-protein kinase FLS2 [EC:2.7.11.1] | (RefSeq) probable LRR receptor-like serine/threonine-protein kinase At3g47570 (A)	ko04016: MAPK signaling pathway - plant; ko04626: Plant-pathogen interaction	probable LRR receptor-like serine/threonine-protein kinase At3g47570 [Juglans regia]	Y3475_ARATH RecName: Full=Probable LRR receptor-like serine/threonine-protein kinase At3g47570; EC=2.7.11.1; Flags: Precursor;	A0A2I4DF51_JUGRE SubName: Full=probable LRR receptor-like serine/threonine-protein kinase At3g47570 {ECO:0000313|RefSeq:XP_018805784.1};	--	GO:0016021,integral component of membrane; GO:0005886,plasma membrane; GO:0005524,ATP binding; GO:0106310,protein serine kinase activity; GO:0004674,protein serine/threonine kinase activity; GO:0006468,protein phosphorylation; GO:0000166,nucleotide binding; GO:0003674,molecular_function; GO:0005488,binding; GO:0017076,purine nucleotide binding; GO:0030554,adenyl nucleotide binding; GO:0032553,rib…	PF07714.20:Protein tyrosine and serine/threonine kinase	--	--	--
LOC108979546	0.0734	0.1645	1.1186	0.142	0.473	0.5346	NC_049915.1	5294930	5297747	+	LOC108979546	--	K16818 phospholipase A1 [EC:3.1.1.32] | (RefSeq) phospholipase A(1) DAD1, chloroplastic-like (A)	ko00564: Glycerophospholipid metabolism; ko00592: alpha-Linolenic acid metabolism; ko01100: Metabolic pathways; ko01110: Biosynthesis of secondary metabolites	triacylglycerol lipase OBL1-like [Juglans regia]	OBL1_TOBAC RecName: Full=Triacylglycerol lipase OBL1 {ECO:0000305}; EC=3.1.1.- {ECO:0000269|PubMed:29178188}; AltName: Full=Oil body lipase 1 {ECO:0000303|PubMed:29178188}; Short=NtOBL1 {ECO:0000303|PubMed:29178188};	A0A2I4DF56_JUGRE SubName: Full=triacylglycerol lipase OBL1-like {ECO:0000313|RefSeq:XP_018805785.2};	Predicted lipase	GO:0016021,integral component of membrane; GO:0005811,lipid droplet; GO:0004806,triglyceride lipase activity; GO:0016042,lipid catabolic process; GO:0003674,molecular_function; GO:0003824,catalytic activity; GO:0016298,lipase activity; GO:0016787,hydrolase activity; GO:0016788,hydrolase activity, acting on ester bonds; GO:0052689,carboxylic ester hydrolase activity; GO:0006629,lipid metabolic pro…	PF01764.28:Lipase (class 3)	--	--	--
LOC108979551	0.1452	0.1241	0.123	0.607	18.3505	41.1295	NC_049915.1	5415845	5418941	+	LOC108979551	--	K09843 (+)-abscisic acid 8'-hydroxylase [EC:1.14.14.137] | (RefSeq) abscisic acid 8'-hydroxylase CYP707A1-like (A)	ko00906: Carotenoid biosynthesis; ko01110: Biosynthesis of secondary metabolites	abscisic acid 8'-hydroxylase CYP707A1-like [Juglans regia]	ABAH1_SOLLC RecName: Full=Abscisic acid 8'-hydroxylase CYP707A1 {ECO:0000305}; Short=ABA 8'-hydroxylase CYP707A1 {ECO:0000305}; Short=SlCYP707A1 {ECO:0000303|PubMed:19322584}; EC=1.14.14.137 {ECO:0000250|UniProtKB:Q949P1}; AltName: Full=Cytochrome P450 707A1 {ECO:0000303|PubMed:19322584};	A0A2I4DF61_JUGRE SubName: Full=abscisic acid 8'-hydroxylase CYP707A1-like {ECO:0000313|RefSeq:XP_018805790.1};	Cytochrome P450 CYP4/CYP19/CYP26 subfamilies	GO:0016021,integral component of membrane; GO:0010295,(+)-abscisic acid 8'-hydroxylase activity; GO:0020037,heme binding; GO:0005506,iron ion binding; GO:0004497,monooxygenase activity; GO:0016491,oxidoreductase activity; GO:0046345,abscisic acid catabolic process; GO:0009856,pollination; GO:0009737,response to abscisic acid; GO:0009733,response to auxin; GO:0009414,response to water deprivation;…	PF00067.25:Cytochrome P450	--	--	--
LOC108979561	25.1845	35.9929	31.2729	25.4407	47.0798	44.7729	NC_049915.1	5404622	5409665	+	LOC108979561	--	--	--	cold-regulated protein 27 isoform X1 [Juglans regia]	COR27_ARATH RecName: Full=Cold-regulated protein 27 {ECO:0000303|PubMed:19566593};	A0A2I4DF78_JUGRE SubName: Full=cold-regulated protein 27 isoform X1 {ECO:0000313|RefSeq:XP_018805809.1};	--	GO:0005634,nucleus; GO:0045892,negative regulation of transcription, DNA-templated; GO:0042752,regulation of circadian rhythm; GO:2000028,regulation of photoperiodism, flowering; GO:0009737,response to abscisic acid; GO:0009646,response to absence of light; GO:0009637,response to blue light; GO:0009409,response to cold; GO:0010114,response to red light; GO:0009615,response to virus; GO:0048511,rh…	--	--	--	--
LOC108979604	13.5787	16.0342	20.2008	15.9625	41.6612	55.7811	NC_049904.1	19787678	19791314	-	LOC108979604	--	K20523 SH3 domain-containing YSC84-like protein 1 | (RefSeq) uncharacterized protein LOC108979604 (A)	--	hypothetical protein F2P56_009010, partial [Juglans regia]	FREE1_ARATH RecName: Full=Protein FREE1 {ECO:0000303|PubMed:25438943}; AltName: Full=FYVE domain protein required for endosomal sorting 1 {ECO:0000303|PubMed:24843126}; AltName: Full=FYVE domain-containing protein 1 {ECO:0000303|PubMed:24843126};	A0A833XWB2_JUGRE RecName: Full=FYVE-type domain-containing protein {ECO:0000259|PROSITE:PS50178}; Flags: Fragment;	Uncharacterized conserved protein	GO:0000813,ESCRT I complex; GO:0031902,late endosome membrane; GO:0005771,multivesicular body; GO:0005634,nucleus; GO:0046872,metal ion binding; GO:0003729,mRNA binding; GO:0043130,ubiquitin binding; GO:0009738,abscisic acid-activated signaling pathway; GO:0070676,intralumenal vesicle formation; GO:0055072,iron ion homeostasis; GO:0036258,multivesicular body assembly; GO:0009788,negative regulati…	PF04366.15:Las17-binding protein actin regulator	--	--	--
LOC108979608	5.0823	5.1355	8.0378	5.0084	16.0021	13.2869	NC_049911.1	31097847	31102551	-	LOC108979608	--	--	--	protein PHLOEM PROTEIN 2-LIKE A10-like [Juglans regia]	P2A10_ARATH RecName: Full=Protein PHLOEM PROTEIN 2-LIKE A10; Short=AtPP2-A10;	A0A6P9E7E6_JUGRE SubName: Full=protein PHLOEM PROTEIN 2-LIKE A10-like {ECO:0000313|RefSeq:XP_035538742.1};	--	GO:0016021,integral component of membrane; GO:0030246,carbohydrate binding; GO:0003674,molecular_function; GO:0005488,binding; GO:0005575,cellular_component; GO:0016020,membrane; GO:0031224,intrinsic component of membrane; GO:0110165,cellular anatomical entity	--	--	--	--
LOC108979616	0.407	0.0782	0.1939	0.0901	1.4377	0.1542	NC_049908.1	2324249	2328689	-	LOC108979616	--	--	--	nitrate regulatory gene2 protein-like [Juglans regia]	REL2_ORYSJ RecName: Full=Protein ROLLING AND ERECT LEAF 2 {ECO:0000303|PubMed:27473144};	A0A2I4DFF1_JUGRE SubName: Full=nitrate regulatory gene2 protein-like {ECO:0000313|RefSeq:XP_018805862.2};	--	GO:0005886,plasma membrane; GO:0030154,cell differentiation; GO:0008150,biological_process; GO:0009987,cellular process; GO:0032502,developmental process; GO:0048869,cellular developmental process; GO:0005575,cellular_component; GO:0016020,membrane; GO:0071944,cell periphery; GO:0110165,cellular anatomical entity	PF04782.15:Protein of unknown function (DUF632)	--	--	--
LOC108979631	81.0579	27.3536	39.9855	28.067	47.1613	94.3538	NC_049904.1	27761118	27764559	+	LOC108979631	--	K13989 Derlin-2/3 | (RefSeq) derlin-2.2-like (A)	ko04141: Protein processing in endoplasmic reticulum	derlin-2.2-like [Juglans regia]	DER22_ARATH RecName: Full=Derlin-2.2; AltName: Full=AtDerlin2-2;	A0A6P9EDF0_JUGRE RecName: Full=Derlin {ECO:0000256|RuleBase:RU363059};	Predicted membrane protein	GO:0000839,Hrd1p ubiquitin ligase ERAD-L complex; GO:0030176,integral component of endoplasmic reticulum membrane; GO:0051787,misfolded protein binding; GO:0030968,endoplasmic reticulum unfolded protein response; GO:0030433,ubiquitin-dependent ERAD pathway; GO:0003674,molecular_function; GO:0005488,binding; GO:0005515,protein binding; GO:0006950,response to stress; GO:0006986,response to unfolded…	PF04511.18:Der1-like family	--	--	--
LOC108979661	8.9767	3.0635	6.0386	4.8196	5.7572	9.5428	NC_049903.1	4565830	4571735	+	LOC108979661	--	K01640 hydroxymethylglutaryl-CoA lyase [EC:4.1.3.4] | (RefSeq) hydroxymethylglutaryl-CoA lyase, mitochondrial-like isoform X1 (A)	ko00280: Valine, leucine and isoleucine degradation; ko00650: Butanoate metabolism; ko01100: Metabolic pathways; ko01110: Biosynthesis of secondary metabolites; ko04146: Peroxisome	hydroxymethylglutaryl-CoA lyase, mitochondrial-like isoform X1 [Juglans regia]	HMGCL_ARATH RecName: Full=Hydroxymethylglutaryl-CoA lyase, mitochondrial; Short=HL; Short=HMG-CoA lyase; EC=4.1.3.4; AltName: Full=3-hydroxy-3-methylglutarate-CoA lyase;	A0A6P9E6T3_JUGRE RecName: Full=Hydroxymethylglutaryl-CoA lyase {ECO:0000256|ARBA:ARBA00012910}; EC=4.1.3.4 {ECO:0000256|ARBA:ARBA00012910};	Hydroxymethylglutaryl-CoA lyase	GO:0005759,mitochondrial matrix; GO:0005739,mitochondrion; GO:0004419,hydroxymethylglutaryl-CoA lyase activity; GO:0046872,metal ion binding; GO:0046951,ketone body biosynthetic process; GO:0006552,leucine catabolic process; GO:0006629,lipid metabolic process; GO:0003674,molecular_function; GO:0003824,catalytic activity; GO:0016829,lyase activity; GO:0016830,carbon-carbon lyase activity; GO:00168…	PF00682.22:HMGL-like	--	--	--
LOC108979686	31.2217	21.5875	37.9044	39.3297	29.6403	39.7544	NC_049911.1	33093628	33101974	-	LOC108979686	--	K01792 glucose-6-phosphate 1-epimerase [EC:5.1.3.15] | (RefSeq) putative glucose-6-phosphate 1-epimerase isoform X1 (A)	ko00010: Glycolysis / Gluconeogenesis; ko01100: Metabolic pathways; ko01110: Biosynthesis of secondary metabolites	hypothetical protein F2P56_025842, partial [Juglans regia]	AAPC_CENCI RecName: Full=Putative glucose-6-phosphate 1-epimerase {ECO:0000250|UniProtKB:Q03161}; EC=5.1.3.15 {ECO:0000250|UniProtKB:Q03161}; AltName: Full=Putative D-hexose-6-phosphate mutarotase {ECO:0000250|UniProtKB:Q03161}; AltName: Full=Putative apospory-associated protein C;	A0A833UDR9_JUGRE RecName: Full=Glucose-6-phosphate 1-epimerase {ECO:0000256|ARBA:ARBA00012083}; EC=5.1.3.15 {ECO:0000256|ARBA:ARBA00012083}; Flags: Fragment;	Uncharacterized enzymes related to aldose 1-epimerase	GO:0030246,carbohydrate binding; GO:0047938,glucose-6-phosphate 1-epimerase activity; GO:0005975,carbohydrate metabolic process; GO:0003674,molecular_function; GO:0005488,binding; GO:0003824,catalytic activity; GO:0016853,isomerase activity; GO:0016854,racemase and epimerase activity; GO:0016857,racemase and epimerase activity, acting on carbohydrates and derivatives; GO:0008150,biological_proces…	PF01263.23:Aldose 1-epimerase	--	--	--
LOC108979687	0	0	0	0	0.1973	0.0513	NC_049907.1	30051544	30052303	-	LOC108979687	--	--	--	hypothetical protein I3842_01G097900 [Carya illinoinensis]	--	A0A7N2MS32_QUELO SubName: Full=Uncharacterized protein {ECO:0000313|EnsemblPlants:QL10p048300:mrna:CDS:1};	--	GO:0016021,integral component of membrane; GO:0005575,cellular_component; GO:0016020,membrane; GO:0031224,intrinsic component of membrane; GO:0110165,cellular anatomical entity	--	--	--	--
LOC108979688	0.4782	1.7702	0.7595	3.042	1.0726	6.83	NC_049911.1	33083491	33087148	+	LOC108979688	--	--	--	uncharacterized protein LOC108979688 isoform X1 [Juglans regia]	--	A0A2I4DFP3_JUGRE SubName: Full=uncharacterized protein LOC108979688 isoform X1 {ECO:0000313|RefSeq:XP_018805952.1};	--	--	--	--	--	--
LOC108979697	26.6425	8.6484	824.135	275.963	6892.04	2240.75	NC_049903.1	2705343	2706733	+	LOC108979697	--	--	--	11 kDa late embryogenesis abundant protein [Juglans regia]	PM1_SOYBN RecName: Full=18 kDa seed maturation protein;	A0A2I4DFP9_JUGRE SubName: Full=11 kDa late embryogenesis abundant protein {ECO:0000313|RefSeq:XP_018805963.1};	--	GO:0048030,disaccharide binding; GO:0070492,oligosaccharide binding; GO:0031210,phosphatidylcholine binding; GO:0009793,embryo development ending in seed dormancy; GO:0003674,molecular_function; GO:0005488,binding; GO:0030246,carbohydrate binding; GO:0005543,phospholipid binding; GO:0008289,lipid binding; GO:0043167,ion binding; GO:0043169,cation binding; GO:0050997,quaternary ammonium group bind…	PF03760.18:Late embryogenesis abundant (LEA) group 1	--	--	--
LOC108979698	2.5305	0.7566	0.4287	0.5599	1.9865	5.4092	NC_049903.1	2698134	2698668	+	LOC108979698	--	K03953 NADH dehydrogenase (ubiquinone) 1 alpha subcomplex subunit 9 | (RefSeq) NADH dehydrogenase [ubiquinone] 1 alpha subcomplex subunit 9, mitochondrial (A)	ko00190: Oxidative phosphorylation; ko01100: Metabolic pathways	hypothetical protein I3843_15G147600 [Carya illinoinensis]	NDUA9_ARATH RecName: Full=NADH dehydrogenase [ubiquinone] 1 alpha subcomplex subunit 9, mitochondrial; Flags: Precursor;	A0A200PVT5_9MAGN RecName: Full=NmrA domain-containing protein {ECO:0000259|Pfam:PF05368};	NADH:ubiquinone oxidoreductase, NDUFA9/39kDa subunit	GO:0005759,mitochondrial matrix; GO:0005747,mitochondrial respiratory chain complex I; GO:0005739,mitochondrion; GO:0044877,protein-containing complex binding; GO:1901006,ubiquinone-6 biosynthetic process; GO:0003674,molecular_function; GO:0005488,binding; GO:0006743,ubiquinone metabolic process; GO:0006744,ubiquinone biosynthetic process; GO:0008150,biological_process; GO:0008152,metabolic proce…	--	--	--	--
LOC108979702	28.1268	18.6578	30.6999	31.9085	48.7838	25.7026	NC_049903.1	2747664	2756822	-	LOC108979702	--	--	--	protein EMSY-LIKE 1-like isoform X1 [Juglans regia]	EML3_ARATH RecName: Full=Protein EMSY-LIKE 3 {ECO:0000303|PubMed:21830950}; Short=AtEML3 {ECO:0000303|PubMed:21830950};	A0A6P9E9F7_JUGRE SubName: Full=protein EMSY-LIKE 1-like isoform X1 {ECO:0000313|RefSeq:XP_035543941.1};	Uncharacterized conserved protein, contains ENT domain	GO:0005634,nucleus; GO:0003682,chromatin binding; GO:0031491,nucleosome binding; GO:0050832,defense response to fungus; GO:0006357,regulation of transcription by RNA polymerase II; GO:0003674,molecular_function; GO:0005488,binding; GO:0044877,protein-containing complex binding; GO:0006950,response to stress; GO:0006952,defense response; GO:0008150,biological_process; GO:0009605,response to extern…	PF03735.17:ENT domain	--	--	--
LOC108979706	0.3009	0.1928	1.0035	0.4161	66.0472	10.3483	NC_049916.1	2374917	2375627	+	LOC108979706	--	--	--	uncharacterized protein LOC108979706 [Juglans regia]	--	A0A2I4DFR0_JUGRE SubName: Full=uncharacterized protein LOC108979706 {ECO:0000313|RefSeq:XP_018805973.1};	--	GO:0016021,integral component of membrane; GO:0005575,cellular_component; GO:0016020,membrane; GO:0031224,intrinsic component of membrane; GO:0110165,cellular anatomical entity	--	--	--	--
LOC108979708	7.7831	6.887	10.428	8.3934	15.2659	10.7858	NC_049916.1	2357157	2370478	+	LOC108979708	--	K05681 ATP-binding cassette, subfamily G (WHITE), member 2 | (RefSeq) ABC transporter G family member 21 (A)	ko02010: ABC transporters	ABC transporter G family member 7 [Juglans regia]	AB7G_ARATH RecName: Full=ABC transporter G family member 7; Short=ABC transporter ABCG.7; Short=AtABCG7; AltName: Full=White-brown complex homolog protein 7; Short=AtWBC7;	A0A2I4DFP5_JUGRE SubName: Full=ABC transporter G family member 7 {ECO:0000313|RefSeq:XP_018805974.2};	Transporter, ABC superfamily (Breast cancer resistance protein)	GO:0009507,chloroplast; GO:0009941,chloroplast envelope; GO:0016021,integral component of membrane; GO:0005739,mitochondrion; GO:0140359,ABC-type transporter activity; GO:0005524,ATP binding; GO:0003674,molecular_function; GO:0003824,catalytic activity; GO:0005215,transporter activity; GO:0015399,primary active transmembrane transporter activity; GO:0016462,pyrophosphatase activity; GO:0016787,hy…	PF01061.27:ABC-2 type transporter	--	--	--
LOC108979713	24.0231	12.7468	13.223	5.4638	95.1829	97.6011	NC_049906.1	32820061	32820818	-	LOC108979713	--	--	--	hypothetical protein F2P56_013295 [Juglans regia]	--	A0A834CZK9_JUGRE SubName: Full=Uncharacterized protein {ECO:0000313|EMBL:KAF5469206.1};	--	--	--	--	--	--
LOC108979721	17.9459	7.7855	4.528	5.8428	8.9127	29.3232	NC_049913.1	1600489	1603777	+	LOC108979721	--	K07955 ADP-ribosylation factor-like protein 8 | (RefSeq) ADP-ribosylation factor-like protein 8b (A)	--	hypothetical protein F2P56_028833, partial [Juglans regia]	ARL8B_ARATH RecName: Full=ADP-ribosylation factor-like protein 8b {ECO:0000303|PubMed:22174675}; Short=AtARL8b {ECO:0000303|PubMed:22174675}; AltName: Full=ADP-ribosylation factor-like A1D {ECO:0000303|PubMed:12644670}; Short=AtARLA1D {ECO:0000303|PubMed:12644670};	A0A833TX17_JUGRE SubName: Full=Uncharacterized protein {ECO:0000313|EMBL:KAF5448279.1};	GTP-binding ADP-ribosylation factor-like protein	GO:0031902,late endosome membrane; GO:0005765,lysosomal membrane; GO:0000325,plant-type vacuole; GO:0009506,plasmodesma; GO:0005819,spindle; GO:0005525,GTP binding; GO:0003924,GTPase activity; GO:0007049,cell cycle; GO:0051301,cell division; GO:0007059,chromosome segregation; GO:0015031,protein transport; GO:0000166,nucleotide binding; GO:0001882,nucleoside binding; GO:0001883,purine nucleoside b…	PF00025.24:ADP-ribosylation factor family	--	--	--
LOC108979733	54.6182	38.3023	37.7409	33.8269	75.9471	96.5406	NC_049913.1	1631843	1634458	-	LOC108979733	--	--	--	cysteine-rich and transmembrane domain-containing protein WIH2-like [Juglans regia]	WIH1_ARATH RecName: Full=Protein CYSTEINE-RICH TRANSMEMBRANE MODULE 13 {ECO:0000303|PubMed:29272523}; Short=AthCYSTM13 {ECO:0000303|PubMed:29272523}; AltName: Full=Cysteine-rich and transmembrane domain-containing protein WIH1 {ECO:0000305}; AltName: Full=Protein WINDHOSE 1 {ECO:0000303|PubMed:21658947};	A0A2I4DFU7_JUGRE SubName: Full=cysteine-rich and transmembrane domain-containing protein WIH2-like {ECO:0000313|RefSeq:XP_018806013.1};	--	GO:0016021,integral component of membrane; GO:0005886,plasma membrane; GO:0042803,protein homodimerization activity; GO:0043621,protein self-association; GO:0009554,megasporogenesis; GO:0003674,molecular_function; GO:0005488,binding; GO:0005515,protein binding; GO:0042802,identical protein binding; GO:0046983,protein dimerization activity; GO:0000003,reproduction; GO:0003006,developmental process…	PF12734.10:Cysteine-rich TM module stress tolerance	--	--	--
LOC108979735	13.618	13.9756	10.4007	15.7416	25.6467	30.175	NC_049913.1	1530139	1542948	-	LOC108979735	--	K09597 signal peptide peptidase-like 2B [EC:3.4.23.-] | (RefSeq) signal peptide peptidase-like 3 isoform X1 (A)	--	vacuolar-sorting receptor 3-like [Juglans regia]	VSR3_ARATH RecName: Full=Vacuolar-sorting receptor 3; Short=AtVSR3; AltName: Full=BP80-like protein a'; Short=AtBP80a'; AltName: Full=Epidermal growth factor receptor-like protein 2a; Short=AtELP2a; Flags: Precursor;	A0A2I4DFT6_JUGRE SubName: Full=vacuolar-sorting receptor 3-like {ECO:0000313|RefSeq:XP_018806016.1};	--	GO:0030665,clathrin-coated vesicle membrane; GO:0005768,endosome; GO:0005794,Golgi apparatus; GO:0000137,Golgi cis cisterna; GO:0000139,Golgi membrane; GO:0017119,Golgi transport complex; GO:0016021,integral component of membrane; GO:0016020,membrane; GO:0005739,mitochondrion; GO:0005802,trans-Golgi network; GO:0005509,calcium ion binding; GO:0061630,ubiquitin protein ligase activity; GO:0006896,…	PF02225.25:PA domain	--	--	--
LOC108979737	16.2993	7.2839	11.0099	5.2205	24.2206	37.6541	NC_049913.1	1550195	1556348	+	LOC108979737	--	K15920 xylan 1,4-beta-xylosidase [EC:3.2.1.37] | (RefSeq) probable beta-D-xylosidase 5 (A)	ko00520: Amino sugar and nucleotide sugar metabolism; ko01100: Metabolic pathways	probable beta-D-xylosidase 5 [Juglans regia]	BXL5_ARATH RecName: Full=Probable beta-D-xylosidase 5; Short=AtBXL5; EC=3.2.1.-; Flags: Precursor;	A0A2I4DFV2_JUGRE SubName: Full=probable beta-D-xylosidase 5 {ECO:0000313|RefSeq:XP_018806018.1};	--	GO:0005576,extracellular region; GO:0046556,alpha-L-arabinofuranosidase activity; GO:0009044,xylan 1,4-beta-xylosidase activity; GO:0031222,arabinan catabolic process; GO:0045493,xylan catabolic process; GO:0003674,molecular_function; GO:0003824,catalytic activity; GO:0004553,hydrolase activity, hydrolyzing O-glycosyl compounds; GO:0016787,hydrolase activity; GO:0016798,hydrolase activity, acting…	PF01915.25:Glycosyl hydrolase family 3 C-terminal domain	--	--	--
LOC108979743	4.6718	3.8504	6.0108	7.5321	13.6508	20.8162	NC_049913.1	1569975	1576559	-	LOC108979743	--	K03511 DNA polymerase kappa [EC:2.7.7.7] | (RefSeq) DNA polymerase kappa (A)	--	DNA polymerase kappa [Juglans regia]	POLK_ARATH RecName: Full=DNA polymerase kappa {ECO:0000303|PubMed:15200644}; Short=AtPOLK {ECO:0000303|PubMed:15200644}; EC=2.7.7.7 {ECO:0000269|PubMed:15200644, ECO:0000269|PubMed:17550419};	A0A2I4DFV5_JUGRE RecName: Full=DNA polymerase kappa {ECO:0000256|ARBA:ARBA00016178}; EC=2.7.7.7 {ECO:0000256|ARBA:ARBA00012417};	Predicted DNA damage inducible protein	GO:0005634,nucleus; GO:0003684,damaged DNA binding; GO:0003887,DNA-directed DNA polymerase activity; GO:0046872,metal ion binding; GO:0003697,single-stranded DNA binding; GO:0006281,DNA repair; GO:0006260,DNA replication; GO:0042276,error-prone translesion synthesis; GO:0003674,molecular_function; GO:0003676,nucleic acid binding; GO:0003677,DNA binding; GO:0005488,binding; GO:0097159,organic cycl…	PF00817.23:impB/mucB/samB family	--	--	--
LOC108979744	7.8455	7.4013	12.9641	14.1344	23.0653	13.8888	NC_049913.1	1498341	1502585	-	LOC108979744	--	K02180 cell cycle arrest protein BUB3 | (RefSeq) mitotic checkpoint protein BUB3.2 (A)	--	hypothetical protein I3760_05G017000 [Carya illinoinensis]	BUB32_ARATH RecName: Full=Mitotic checkpoint protein BUB3.2; AltName: Full=Protein BUDDING UNINHIBITED BY BENZYMIDAZOL 3.2;	A0A2I4DFV0_JUGRE SubName: Full=mitotic checkpoint protein BUB3.2 {ECO:0000313|RefSeq:XP_018806031.1};	Mitotic spindle checkpoint protein BUB3, WD repeat superfamily	GO:1990298,bub1-bub3 complex; GO:0000776,kinetochore; GO:0033597,mitotic checkpoint complex; GO:0009524,phragmoplast; GO:0005819,spindle; GO:0043130,ubiquitin binding; GO:0051301,cell division; GO:0007059,chromosome segregation; GO:0051321,meiotic cell cycle; GO:0007094,mitotic spindle assembly checkpoint; GO:0003674,molecular_function; GO:0005488,binding; GO:0005515,protein binding; GO:0032182,u…	PF00400.35:WD domain, G-beta repeat	--	--	--
LOC108979749	1.1697	1.6783	3.9357	3.5816	4.0093	10.6899	NC_049910.1	36398652	36413109	-	LOC108979749	--	--	--	uncharacterized protein LOC108979749 isoform X1 [Juglans regia]	SCD1_ARATH RecName: Full=DENN domain and WD repeat-containing protein SCD1 {ECO:0000305}; AltName: Full=Protein STOMATAL CYTOKINESIS DEFECTIVE 1 {ECO:0000303|PubMed:12874123};	A0A2I4DFV9_JUGRE SubName: Full=uncharacterized protein LOC108979749 isoform X1 {ECO:0000313|RefSeq:XP_018806034.1, ECO:0000313|RefSeq:XP_018806035.1};	--	GO:0030136,clathrin-coated vesicle; GO:0080008,Cul4-RING E3 ubiquitin ligase complex; GO:0031410,cytoplasmic vesicle; GO:0005886,plasma membrane; GO:0000911,cytokinesis by cell plate formation; GO:0010235,guard mother cell cytokinesis; GO:0009825,multidimensional cell growth; GO:0045824,negative regulation of innate immune response; GO:0040008,regulation of growth; GO:0032483,regulation of Rab pr…	PF02141.24:DENN (AEX-3) domain	--	--	--
LOC108979750	16.9109	19.8757	15.7623	20.0229	27.7873	17.393	NC_049910.1	36393872	36398143	+	LOC108979750	--	K24752 WD repeat-containing protein 70 | (RefSeq) WD repeat-containing protein 70 (A)	--	hypothetical protein F2P56_023380, partial [Juglans regia]	WDR12_ORYSJ RecName: Full=Ribosome biogenesis protein WDR12 homolog {ECO:0000255|HAMAP-Rule:MF_03029};	A0A833UW25_JUGRE SubName: Full=Uncharacterized protein {ECO:0000313|EMBL:KAF5459434.1};	Uncharacterized conserved protein, contains WD40 repeat	GO:0005730,nucleolus; GO:0005654,nucleoplasm; GO:0030687,preribosome, large subunit precursor; GO:0043021,ribonucleoprotein complex binding; GO:0000466,maturation of 5.8S rRNA from tricistronic rRNA transcript (SSU-rRNA, 5.8S rRNA, LSU-rRNA); GO:0000463,maturation of LSU-rRNA from tricistronic rRNA transcript (SSU-rRNA, 5.8S rRNA, LSU-rRNA); GO:0003674,molecular_function; GO:0005488,binding; GO:0…	PF00400.35:WD domain, G-beta repeat	--	--	--
LOC108979752	0.2176	0.3067	0.1382	0.0963	3.5867	4.3378	NC_049915.1	15212426	15214091	+	LOC108979752	--	K09422 transcription factor MYB, plant | (RefSeq) transcription factor MYB62-like (A)	--	transcription factor MYB62-like [Juglans regia]	MYB62_ARATH RecName: Full=Transcription factor MYB62 {ECO:0000303|PubMed:9839469}; AltName: Full=Myb-related protein 62 {ECO:0000303|PubMed:9839469}; Short=AtMYB62 {ECO:0000303|PubMed:9839469};	A0A2I4DFW3_JUGRE SubName: Full=transcription factor MYB62-like {ECO:0000313|RefSeq:XP_018806040.1};	Transcription factor, Myb superfamily	GO:0005634,nucleus; GO:0003700,DNA-binding transcription factor activity; GO:0043565,sequence-specific DNA binding; GO:0016036,cellular response to phosphate starvation; GO:0009740,gibberellic acid mediated signaling pathway; GO:0009686,gibberellin biosynthetic process; GO:0010373,negative regulation of gibberellin biosynthetic process; GO:0045892,negative regulation of transcription, DNA-templat…	PF00249.34:Myb-like DNA-binding domain	MYB	TF	MYB->MYB
LOC108979756	0.1695	0.3724	0.2462	0.268	0.4074	0.2542	NC_049915.1	15180729	15182559	-	LOC108979756	--	K12126 phytochrome-interacting factor 3 | (RefSeq) transcription factor PIF3-like isoform X1 (A)	ko04075: Plant hormone signal transduction; ko04712: Circadian rhythm - plant	transcription factor BEE 3-like [Juglans regia]	BEE3_ARATH RecName: Full=Transcription factor BEE 3; AltName: Full=Basic helix-loop-helix protein 50; Short=AtbHLH50; Short=bHLH 50; AltName: Full=Protein Brassinosteroid enhanced expression 3; AltName: Full=Transcription factor EN 76; AltName: Full=bHLH transcription factor bHLH050;	A0A2I4DFV8_JUGRE SubName: Full=transcription factor BEE 3-like {ECO:0000313|RefSeq:XP_018806041.1};	--	GO:0005634,nucleus; GO:0003677,DNA binding; GO:0003700,DNA-binding transcription factor activity; GO:0046983,protein dimerization activity; GO:0006355,regulation of transcription, DNA-templated; GO:0006351,transcription, DNA-templated; GO:0003674,molecular_function; GO:0003676,nucleic acid binding; GO:0005488,binding; GO:0097159,organic cyclic compound binding; GO:1901363,heterocyclic compound bi…	PF00010.29:Helix-loop-helix DNA-binding domain	bHLH	TF	bHLH
LOC108979758	0.7037	0.8423	0.8941	0.5224	1.2771	1.1659	NC_049915.1	15130351	15137173	-	LOC108979758	--	--	--	uncharacterized protein LOC108979758 [Juglans regia]	--	A0A2I4DFW8_JUGRE SubName: Full=uncharacterized protein LOC108979758 {ECO:0000313|RefSeq:XP_018806043.2, ECO:0000313|RefSeq:XP_018806044.2};	--	GO:0016021,integral component of membrane; GO:0005575,cellular_component; GO:0016020,membrane; GO:0031224,intrinsic component of membrane; GO:0110165,cellular anatomical entity	PF04842.15:Plant protein of unknown function (DUF639)	--	--	--
LOC108979761	3.8433	8.2623	2.5691	6.3881	3.779	10.0877	NC_049907.1	16082778	16085210	-	LOC108979761	--	K20547 basic endochitinase B [EC:3.2.1.14] | (RefSeq) endochitinase 2-like (A)	ko00520: Amino sugar and nucleotide sugar metabolism; ko01100: Metabolic pathways; ko04016: MAPK signaling pathway - plant	chitinase-like protein 2 [Juglans regia]	CTL2_ARATH RecName: Full=Chitinase-like protein 2; Short=AtCTL2; Flags: Precursor;	A0A2I4DFY4_JUGRE SubName: Full=chitinase-like protein 2 {ECO:0000313|RefSeq:XP_018806047.1};	Predicted chitinase	GO:0005576,extracellular region; GO:0005975,carbohydrate metabolic process; GO:0016998,cell wall macromolecule catabolic process; GO:0006032,chitin catabolic process; GO:0008150,biological_process; GO:0008152,metabolic process; GO:0044238,primary metabolic process; GO:0071704,organic substance metabolic process; GO:0009056,catabolic process; GO:0009057,macromolecule catabolic process; GO:0009987,…	PF00182.22:Chitinase class I	--	--	--
LOC108979771	0	0	0	0.3238	1.1896	17.2302	NC_049913.1	28988415	28989248	-	LOC108979771	--	--	--	kirola-like [Juglans regia]	MLP43_ARATH RecName: Full=MLP-like protein 43;	A0A2I4DFY7_JUGRE SubName: Full=kirola-like {ECO:0000313|RefSeq:XP_018806063.1};	--	GO:0009507,chloroplast; GO:0005829,cytosol; GO:0005739,mitochondrion; GO:0006952,defense response; GO:0006950,response to stress; GO:0008150,biological_process; GO:0050896,response to stimulus; GO:0005575,cellular_component; GO:0005622,intracellular anatomical structure; GO:0005737,cytoplasm; GO:0009536,plastid; GO:0043226,organelle; GO:0043227,membrane-bounded organelle; GO:0043229,intracellular…	PF00407.22:Pathogenesis-related protein Bet v 1 family	--	--	--
LOC108979794	14.9611	13.1948	9.7323	10.4133	27.3719	25.0046	NC_049907.1	2355795	2369500	-	LOC108979794	--	K05864 peptidyl-prolyl isomerase D [EC:5.2.1.8] | (RefSeq) peptidyl-prolyl cis-trans isomerase CYP40-like (A)	--	peptidyl-prolyl cis-trans isomerase CYP40-like [Juglans regia]	CYP40_ARATH RecName: Full=Peptidyl-prolyl cis-trans isomerase CYP40 {ECO:0000303|PubMed:15047905}; Short=PPIase CYP40 {ECO:0000303|PubMed:15047905}; EC=5.2.1.8; AltName: Full=Cyclophilin of 40 kDa {ECO:0000303|PubMed:11264535, ECO:0000303|PubMed:15047905, ECO:0000303|PubMed:15051864}; Short=AtCYP40 {ECO:0000303|PubMed:15047905, ECO:0000303|PubMed:15051864}; Short=Cyclophilin-40 {ECO:0000303|PubMe…	A0A6P9EW20_JUGRE SubName: Full=peptidyl-prolyl cis-trans isomerase CYP40-like {ECO:0000313|RefSeq:XP_035548028.1};	HSP90 co-chaperone CPR7/Cyclophilin	GO:0005737,cytoplasm; GO:0016018,cyclosporin A binding; GO:0003755,peptidyl-prolyl cis-trans isomerase activity; GO:0010582,floral meristem determinacy; GO:0006457,protein folding; GO:0000413,protein peptidyl-prolyl isomerization; GO:0010050,vegetative phase change; GO:0003674,molecular_function; GO:0005488,binding; GO:0008144,drug binding; GO:0033218,amide binding; GO:0042277,peptide binding; GO…	PF00160.24:Cyclophilin type peptidyl-prolyl cis-trans isomerase/CLD	--	--	--
LOC108979796	9.4405	6.1497	11.9286	5.3875	36.1579	8.1784	NC_049910.1	970545	974170	-	LOC108979796	--	K05894 12-oxophytodienoic acid reductase [EC:1.3.1.42] | (RefSeq) 12-oxophytodienoate reductase 2-like (A)	ko00592: alpha-Linolenic acid metabolism; ko01100: Metabolic pathways; ko01110: Biosynthesis of secondary metabolites	12-oxophytodienoate reductase 2-like [Juglans regia]	OPR2_ARATH RecName: Full=12-oxophytodienoate reductase 2 {ECO:0000303|PubMed:10333582}; EC=1.3.1.42 {ECO:0000269|PubMed:10872231}; AltName: Full=12-oxophytodienoate-10,11-reductase 2 {ECO:0000303|PubMed:10333582}; Short=AtOPR2 {ECO:0000303|PubMed:10333582}; Short=OPDA-reductase 2 {ECO:0000305}; AltName: Full=4,5-didehydrojasmonate reductase {ECO:0000303|PubMed:29291349}; EC=1.3.1.- {ECO:0000269|P…	A0A6P9EPX0_JUGRE SubName: Full=12-oxophytodienoate reductase 2-like {ECO:0000313|RefSeq:XP_035550755.1};	NADH:flavin oxidoreductase/12-oxophytodienoate reductase	GO:0005737,cytoplasm; GO:0005739,mitochondrion; GO:0016629,12-oxophytodienoate reductase activity; GO:0010181,FMN binding; GO:0016491,oxidoreductase activity; GO:0006633,fatty acid biosynthetic process; GO:0009695,jasmonic acid biosynthetic process; GO:0031408,oxylipin biosynthetic process; GO:0009611,response to wounding; GO:0003674,molecular_function; GO:0003824,catalytic activity; GO:0016627,o…	PF00724.23:NADH:flavin oxidoreductase / NADH oxidase family	--	--	--
LOC108979798	7.721	3.1863	3.8033	2.4284	5.4224	7.123	NC_049902.1	28492804	28499150	-	LOC108979798	--	K07052 CAAX protease family protein | (RefSeq) uncharacterized protein LOC109004352 isoform X1 (A)	--	embryogenesis-associated protein EMB8-like isoform X1 [Juglans regia]	EMB8_PICGL RecName: Full=Embryogenesis-associated protein EMB8; EC=3.1.1.-;	A0A6P9E787_JUGRE SubName: Full=embryogenesis-associated protein EMB8-like isoform X1 {ECO:0000313|RefSeq:XP_035543344.1};	Alpha/beta hydrolase	GO:0052689,carboxylic ester hydrolase activity; GO:0003674,molecular_function; GO:0003824,catalytic activity; GO:0016787,hydrolase activity; GO:0016788,hydrolase activity, acting on ester bonds	PF00561.23:alpha/beta hydrolase fold	--	--	--
LOC108979807	65.2684	35.4048	48.6481	30.0086	94.6407	204.607	NC_049904.1	33978267	33979735	+	LOC108979807	--	--	--	uncharacterized protein LOC108979807 [Juglans regia]	--	A0A6P9EQX0_JUGRE SubName: Full=uncharacterized protein LOC108979807 {ECO:0000313|RefSeq:XP_035544962.1};	--	--	--	--	--	--
LOC108979810	0.056	0.009	0.0445	0.031	0.2749	0.0163	NC_049913.1	34456149	34462493	-	LOC108979810	--	--	--	pentatricopeptide repeat-containing protein At5g27270 isoform X1 [Juglans regia]	PP399_ARATH RecName: Full=Pentatricopeptide repeat-containing protein At5g27270; AltName: Full=Protein EMBRYO DEFECTIVE 976;	A0A6P9DZ81_JUGRE SubName: Full=pentatricopeptide repeat-containing protein At5g27270 isoform X1 {ECO:0000313|RefSeq:XP_035540564.1};	FOG: PPR repeat	GO:0009570,chloroplast stroma; GO:0003729,mRNA binding; GO:0010239,chloroplast mRNA processing; GO:0000373,Group II intron splicing; GO:0003674,molecular_function; GO:0003676,nucleic acid binding; GO:0003723,RNA binding; GO:0005488,binding; GO:0097159,organic cyclic compound binding; GO:1901363,heterocyclic compound binding; GO:0006139,nucleobase-containing compound metabolic process; GO:0006396,…	PF13041.9:PPR repeat family	--	--	--
LOC108979812	81.7564	27.8883	63.7943	12.4197	147.989	346.528	NC_049903.1	5911325	5912141	-	LOC108979812	--	K03676 glutaredoxin 3 | (RefSeq) glutaredoxin-C1-like (A)	--	glutaredoxin-C9-like [Juglans regia]	GRXC9_ARATH RecName: Full=Glutaredoxin-C9; Short=AtGrxC9; AltName: Full=Protein ROXY 19;	A0A2I4DG50_JUGRE SubName: Full=glutaredoxin-C9-like {ECO:0000313|RefSeq:XP_018806125.1};	Glutaredoxin and related proteins	GO:0005737,cytoplasm; GO:0005634,nucleus; GO:0097573,glutathione oxidoreductase activity; GO:0009867,jasmonic acid mediated signaling pathway; GO:0000122,negative regulation of transcription by RNA polymerase II; GO:0009751,response to salicylic acid; GO:0009863,salicylic acid mediated signaling pathway; GO:0003674,molecular_function; GO:0003824,catalytic activity; GO:0015035,protein disulfide ox…	PF00462.27:Glutaredoxin	--	--	--
LOC108979814	16.6346	11.9675	6.6042	4.1448	25.6968	26.1777	NC_049903.1	5917951	5922571	-	LOC108979814	--	K08472 mlo protein | (RefSeq) MLO-like protein 6 (A)	--	MLO-like protein 6 [Juglans regia]	MLO6_ARATH RecName: Full=MLO-like protein 6; Short=AtMlo6;	A0A2I4DG44_JUGRE RecName: Full=MLO-like protein {ECO:0000256|RuleBase:RU280816};	--	GO:0016021,integral component of membrane; GO:0005886,plasma membrane; GO:0005516,calmodulin binding; GO:0050832,defense response to fungus; GO:0003674,molecular_function; GO:0005488,binding; GO:0005515,protein binding; GO:0006950,response to stress; GO:0006952,defense response; GO:0008150,biological_process; GO:0009605,response to external stimulus; GO:0009607,response to biotic stimulus; GO:000…	PF03094.18:Mlo family	--	--	--
LOC108979815	1.9397	4.1609	8.6539	3.8628	10.9893	5.3943	NC_049903.1	5877147	5879007	+	LOC108979815	--	K13430 serine/threonine-protein kinase PBS1 [EC:2.7.11.1] | (RefSeq) serine/threonine-protein kinase PBS1-like (A)	ko04626: Plant-pathogen interaction	serine/threonine-protein kinase-like protein ACR4 [Juglans regia]	ACR4L_ARATH RecName: Full=Serine/threonine-protein kinase-like protein ACR4; EC=2.7.11.1; AltName: Full=Protein CRINKLY 4; Short=AtCR4; Flags: Precursor;	A0A2I4DG65_JUGRE SubName: Full=serine/threonine-protein kinase-like protein ACR4 {ECO:0000313|RefSeq:XP_018806127.1};	Serine/threonine protein kinase	GO:0009986,cell surface; GO:0030139,endocytic vesicle; GO:0016021,integral component of membrane; GO:0032585,multivesicular body membrane; GO:0005886,plasma membrane; GO:0005524,ATP binding; GO:0042803,protein homodimerization activity; GO:0106310,protein serine kinase activity; GO:0004674,protein serine/threonine kinase activity; GO:0019199,transmembrane receptor protein kinase activity; GO:0009…	PF07714.20:Protein tyrosine and serine/threonine kinase	--	--	--
LOC108979818	1.3306	1.3968	6.172	10.9073	9.2226	15.2331	NC_049903.1	5889245	5892815	+	LOC108979818	--	--	--	NAC domain-containing protein 73-like [Juglans regia]	NAC73_ARATH RecName: Full=NAC domain-containing protein 73 {ECO:0000303|PubMed:15029955}; Short=ANAC073 {ECO:0000303|PubMed:15029955}; AltName: Full=Protein SECONDARY WALL-ASSOCIATED NAC DOMAIN PROTEIN 2 {ECO:0000303|PubMed:18952777};	A0A2I4DG70_JUGRE SubName: Full=NAC domain-containing protein 73-like {ECO:0000313|RefSeq:XP_018806131.1};	--	GO:0005634,nucleus; GO:0003700,DNA-binding transcription factor activity; GO:0000976,transcription regulatory region sequence-specific DNA binding; GO:0045893,positive regulation of transcription, DNA-templated; GO:2000652,regulation of secondary cell wall biogenesis; GO:0006355,regulation of transcription, DNA-templated; GO:0003674,molecular_function; GO:0140110,transcription regulator activity;…	PF02365.18:No apical meristem (NAM) protein	NAC	TF	NAC
LOC108979823	1.3723	0.5172	11.3084	2.0094	64.5229	99.8351	NC_049904.1	12944198	12948298	-	LOC108979823	--	K05986 nuclease S1 [EC:3.1.30.1] | (RefSeq) endonuclease 1-like (A)	--	endonuclease 1-like [Juglans regia]	ENDO1_ARATH RecName: Full=Endonuclease 1 {ECO:0000303|PubMed:17651368}; Short=AtENDO1 {ECO:0000303|PubMed:17651368}; EC=3.1.30.1 {ECO:0000269|PubMed:23620482}; AltName: Full=Bifunctional nuclease I {ECO:0000303|PubMed:10631260}; Short=AtBFN1 {ECO:0000303|PubMed:10631260}; AltName: Full=Deoxyribonuclease ENDO1 {ECO:0000303|PubMed:17651368}; AltName: Full=Single-stranded-nucleate endonuclease ENDO1…	A0A2I4DG68_JUGRE RecName: Full=Aspergillus nuclease S(1) {ECO:0000256|ARBA:ARBA00012562}; EC=3.1.30.1 {ECO:0000256|ARBA:ARBA00012562};	--	GO:0008309,double-stranded DNA exodeoxyribonuclease activity; GO:0004519,endonuclease activity; GO:0004521,endoribonuclease activity; GO:0016891,endoribonuclease activity, producing 5'-phosphomonoesters; GO:0046872,metal ion binding; GO:0003676,nucleic acid binding; GO:0000014,single-stranded DNA endodeoxyribonuclease activity; GO:0043765,T/G mismatch-specific endonuclease activity; GO:0006308,DN…	PF02265.19:S1/P1 Nuclease	--	--	--
LOC108979858	0.7821	0.6021	0.8054	0.3419	1.9734	1.0148	NC_049905.1	22292780	22341650	+	LOC108979858	--	K15164 mediator of RNA polymerase II transcription subunit 13 | (RefSeq) mediator of RNA polymerase II transcription subunit 13-like (A)	--	mediator of RNA polymerase II transcription subunit 13-like [Juglans regia]	MED13_ARATH RecName: Full=Mediator of RNA polymerase II transcription subunit 13; AltName: Full=Protein GRAND CENTRAL; AltName: Full=Protein MACCHI-BOU 2;	A0A6P9EF51_JUGRE RecName: Full=Mediator of RNA polymerase II transcription subunit 13 {ECO:0000256|RuleBase:RU364134};	Acyl-CoA synthetase	GO:0016592,mediator complex; GO:0003712,transcription coregulator activity; GO:0040034,regulation of development, heterochronic; GO:0040008,regulation of growth; GO:0090213,regulation of radial pattern formation; GO:0006357,regulation of transcription by RNA polymerase II; GO:0003674,molecular_function; GO:0098772,molecular function regulator; GO:0140110,transcription regulator activity; GO:00081…	PF18296.4:MID domain of medPIWI	--	--	--
LOC108979862	5.6852	8.0867	7.2681	10.4636	6.4536	12.0408	NC_049905.1	22356037	22358945	+	LOC108979862	--	--	--	uncharacterized protein LOC108979862 [Juglans regia]	--	A0A2I4DGA1_JUGRE SubName: Full=uncharacterized protein LOC108979862 {ECO:0000313|RefSeq:XP_018806173.1};	--	--	PF07797.17:Protein of unknown function (DUF1639)	--	--	--
LOC108979874	2.6793	0.1592	2.6153	0	11.0834	0.0414	NC_049911.1	601143	602649	+	LOC108979874	--	--	--	uncharacterized protein LOC108979874 [Juglans regia]	--	A0A2I4DGA8_JUGRE SubName: Full=uncharacterized protein LOC108979874 {ECO:0000313|RefSeq:XP_018806186.2};	--	GO:0048364,root development; GO:0048367,shoot system development; GO:0007275,multicellular organism development; GO:0008150,biological_process; GO:0022622,root system development; GO:0032501,multicellular organismal process; GO:0032502,developmental process; GO:0048731,system development; GO:0048856,anatomical structure development; GO:0099402,plant organ development	PF03087.17:Protein BPS1	--	--	--
LOC108979882	2.8158	8.3484	2.3243	3.5017	19.3152	23.1007	NC_049908.1	28618150	28621158	+	LOC108979882	--	K15382 solute carrier family 50 (sugar transporter) | (RefSeq) bidirectional sugar transporter SWEET16-like (A)	--	hypothetical protein F2P56_019293, partial [Juglans regia]	SWT16_ORYSJ RecName: Full=Bidirectional sugar transporter SWEET16; Short=OsSWEET16;	A0A834CK22_JUGRE RecName: Full=Bidirectional sugar transporter SWEET {ECO:0000256|RuleBase:RU910715};	Multitransmembrane protein	GO:0016021,integral component of membrane; GO:0005887,integral component of plasma membrane; GO:0051119,sugar transmembrane transporter activity; GO:0008643,carbohydrate transport; GO:0003674,molecular_function; GO:0005215,transporter activity; GO:0008509,anion transmembrane transporter activity; GO:0015075,ion transmembrane transporter activity; GO:0015144,carbohydrate transmembrane transporter …	PF03083.19:Sugar efflux transporter for intercellular exchange	--	--	--
LOC108979892	6.4645	10.6888	17.009	22.9366	22.0417	43.7003	NC_049912.1	18624958	18630717	-	LOC108979892	--	K00898 pyruvate dehydrogenase kinase 2/3/4 [EC:2.7.11.2] | (RefSeq) pyruvate dehydrogenase (acetyl-transferring) kinase, mitochondrial-like (A)	--	pyruvate dehydrogenase (acetyl-transferring) kinase, mitochondrial-like [Juglans regia]	PDK_ARATH RecName: Full=[Pyruvate dehydrogenase (acetyl-transferring)] kinase, mitochondrial; Short=AtPDHK; Short=Pyruvate dehydrogenase kinase; EC=2.7.11.2;	A0A2I4DGD1_JUGRE RecName: Full=Protein-serine/threonine kinase {ECO:0000256|RuleBase:RU366032}; EC=2.7.11.- {ECO:0000256|RuleBase:RU366032};	Dehydrogenase kinase	GO:0005829,cytosol; GO:0005739,mitochondrion; GO:0005524,ATP binding; GO:0009927,histidine phosphotransfer kinase activity; GO:0042803,protein homodimerization activity; GO:0004740,pyruvate dehydrogenase (acetyl-transferring) kinase activity; GO:0046777,protein autophosphorylation; GO:0006468,protein phosphorylation; GO:0010906,regulation of glucose metabolic process; GO:0000166,nucleotide bindin…	PF10436.12:Mitochondrial branched-chain alpha-ketoacid dehydrogenase kinase	--	--	--
LOC108979893	27.72	39.442	23.1575	33.9488	40.6085	42.275	NC_049912.1	18616338	18622503	-	LOC108979893	--	--	--	hypothetical protein F2P56_027212, partial [Juglans regia]	--	A0A833X8W2_JUGRE RecName: Full=Fcf2 domain-containing protein {ECO:0000259|Pfam:PF08698}; Flags: Fragment;	Uncharacterized conserved protein	GO:0005634,nucleus; GO:0005575,cellular_component; GO:0005622,intracellular anatomical structure; GO:0043226,organelle; GO:0043227,membrane-bounded organelle; GO:0043229,intracellular organelle; GO:0043231,intracellular membrane-bounded organelle; GO:0110165,cellular anatomical entity	PF08698.14:Fcf2 pre-rRNA processing	--	--	--
LOC108979896	5.4819	6.7189	5.3567	2.8676	5.2623	7.6421	NC_049912.1	18505704	18512100	+	LOC108979896	--	K07198 5'-AMP-activated protein kinase, catalytic alpha subunit [EC:2.7.11.11] | (RefSeq) CBL-interacting serine/threonine-protein kinase 1-like (A)	--	CBL-interacting serine/threonine-protein kinase 1-like [Juglans regia]	CIPK1_ARATH RecName: Full=CBL-interacting serine/threonine-protein kinase 1; EC=2.7.11.1; AltName: Full=SNF1-related kinase 3.16; AltName: Full=SOS2-like protein kinase PKS13;	A0A2I4DGE5_JUGRE RecName: Full=Non-specific serine/threonine protein kinase {ECO:0000256|ARBA:ARBA00012513}; EC=2.7.11.1 {ECO:0000256|ARBA:ARBA00012513};	Serine/threonine protein kinase	GO:0005886,plasma membrane; GO:0005524,ATP binding; GO:0106310,protein serine kinase activity; GO:0004674,protein serine/threonine kinase activity; GO:0035556,intracellular signal transduction; GO:0006468,protein phosphorylation; GO:0009737,response to abscisic acid; GO:0006970,response to osmotic stress; GO:0009651,response to salt stress; GO:0000166,nucleotide binding; GO:0003674,molecular_func…	PF00069.28:Protein kinase domain	--	--	--
LOC108979899	1.6497	1.6731	3.2291	1.2892	2.7476	1.7434	NC_049907.1	30703593	30707401	-	LOC108979899	--	K13430 serine/threonine-protein kinase PBS1 [EC:2.7.11.1] | (RefSeq) serine/threonine-protein kinase PBS1-like (A)	ko04626: Plant-pathogen interaction	serine/threonine-protein kinase-like protein ACR4 [Juglans regia]	ACR4L_ARATH RecName: Full=Serine/threonine-protein kinase-like protein ACR4; EC=2.7.11.1; AltName: Full=Protein CRINKLY 4; Short=AtCR4; Flags: Precursor;	A0A2I4DGE4_JUGRE SubName: Full=serine/threonine-protein kinase-like protein ACR4 {ECO:0000313|RefSeq:XP_035547488.1};	--	GO:0009986,cell surface; GO:0030139,endocytic vesicle; GO:0016021,integral component of membrane; GO:0032585,multivesicular body membrane; GO:0005886,plasma membrane; GO:0005524,ATP binding; GO:0042803,protein homodimerization activity; GO:0106310,protein serine kinase activity; GO:0004674,protein serine/threonine kinase activity; GO:0019199,transmembrane receptor protein kinase activity; GO:0009…	PF00069.28:Protein kinase domain	--	--	--
LOC108979905	0.0331	0.692	0	0.6829	0.5068	1.5293	NC_049913.1	37109446	37115362	-	LOC108979905	--	K13430 serine/threonine-protein kinase PBS1 [EC:2.7.11.1] | (RefSeq) serine/threonine-protein kinase PBS1-like (A)	ko04626: Plant-pathogen interaction	G-type lectin S-receptor-like serine/threonine-protein kinase At1g11410 [Juglans regia]	Y1141_ARATH RecName: Full=G-type lectin S-receptor-like serine/threonine-protein kinase At1g11410; EC=2.7.11.1; Flags: Precursor;	A0A2I4DGG9_JUGRE RecName: Full=Receptor-like serine/threonine-protein kinase {ECO:0000256|PIRNR:PIRNR000641}; EC=2.7.11.1 {ECO:0000256|PIRNR:PIRNR000641};	--	GO:0016021,integral component of membrane; GO:0005886,plasma membrane; GO:0005524,ATP binding; GO:0005516,calmodulin binding; GO:0030246,carbohydrate binding; GO:0106310,protein serine kinase activity; GO:0004674,protein serine/threonine kinase activity; GO:0031625,ubiquitin protein ligase binding; GO:0006468,protein phosphorylation; GO:0048544,recognition of pollen; GO:0000166,nucleotide binding…	PF07714.20:Protein tyrosine and serine/threonine kinase	--	--	--
LOC108979906	5.5705	9.6352	4.9981	7.5178	7.5479	8.3485	NC_049907.1	30618504	30665745	+	LOC108979906	--	K16196 eukaryotic translation initiation factor 2-alpha kinase 4 [EC:2.7.11.1] | (RefSeq) eIF-2-alpha kinase GCN2 (A)	ko04141: Protein processing in endoplasmic reticulum	eIF-2-alpha kinase GCN2 [Juglans regia]	GCN2_ARATH RecName: Full=eIF-2-alpha kinase GCN2 {ECO:0000250|UniProtKB:Q9HGN1}; AltName: Full=serine/threonine-protein kinase GCN2 {ECO:0000250|UniProtKB:P15442}; EC=2.7.11.1;	A0A2I4DGH5_JUGRE RecName: Full=Non-specific serine/threonine protein kinase {ECO:0000256|ARBA:ARBA00012513}; EC=2.7.11.1 {ECO:0000256|ARBA:ARBA00012513};	eIF-2alpha kinase GCN2	GO:0005829,cytosol; GO:0005524,ATP binding; GO:0004694,eukaryotic translation initiation factor 2alpha kinase activity; GO:0004672,protein kinase activity; GO:0106310,protein serine kinase activity; GO:0000049,tRNA binding; GO:0034198,cellular response to amino acid starvation; GO:0072755,cellular response to benomyl; GO:0070301,cellular response to hydrogen peroxide; GO:1990451,cellular stress r…	PF00069.28:Protein kinase domain	--	--	--
LOC108979911	0.017	0.0654	0.0865	2.6911	5.3984	24.7111	NC_049903.1	31348159	31350711	-	LOC108979911	--	--	--	patatin-like protein 2 [Juglans regia]	PLP2_ARATH RecName: Full=Patatin-like protein 2; Short=AtPLP2; EC=3.1.1.-; AltName: Full=Patatin-related phospholipase A IIalpha; Short=pPLAIIa; AltName: Full=Phospholipase A IIA; Short=AtPLAIIA;	A0A6P9E9C9_JUGRE RecName: Full=Patatin {ECO:0000256|RuleBase:RU361262}; EC=3.1.1.- {ECO:0000256|RuleBase:RU361262};	Ca2+-independent phospholipase A2	GO:0005737,cytoplasm; GO:0016020,membrane; GO:0005777,peroxisome; GO:0047372,acylglycerol lipase activity; GO:0042802,identical protein binding; GO:0016298,lipase activity; GO:0004620,phospholipase activity; GO:0071456,cellular response to hypoxia; GO:0051607,defense response to virus; GO:0016042,lipid catabolic process; GO:0006629,lipid metabolic process; GO:0031408,oxylipin biosynthetic process…	PF01734.25:Patatin-like phospholipase	--	--	--
LOC108979913	0	0	0	0	0.1597	1.0625	NC_049902.1	19735670	19739057	-	LOC108979913	--	K05280 flavonoid 3'-monooxygenase [EC:1.14.14.82] | (RefSeq) flavonoid 3'-monooxygenase (A)	ko00941: Flavonoid biosynthesis; ko00944: Flavone and flavonol biosynthesis; ko01100: Metabolic pathways; ko01110: Biosynthesis of secondary metabolites	flavonoid 3'-monooxygenase CYP75B137-like [Juglans regia]	CYP1_CROXC RecName: Full=Flavonoid 3'-monooxygenase CYP75B137 {ECO:0000305}; EC=1.14.14.82 {ECO:0000269|PubMed:31004005}; AltName: Full=Cytochrome P450 1 {ECO:0000303|PubMed:31004005}; Short=CcCYP1 {ECO:0000303|PubMed:31004005}; AltName: Full=Cytochrome P450 75B137 {ECO:0000303|PubMed:31004005}; AltName: Full=Flavonoid 3'-hydroxylase CYP75B137 {ECO:0000305};	A0A6P9EHW9_JUGRE SubName: Full=flavonoid 3'-monooxygenase CYP75B137-like {ECO:0000313|RefSeq:XP_035543718.1};	Cytochrome P450 CYP2 subfamily	GO:0016021,integral component of membrane; GO:0016711,flavonoid 3'-monooxygenase activity; GO:0020037,heme binding; GO:0005506,iron ion binding; GO:0009813,flavonoid biosynthetic process; GO:0003674,molecular_function; GO:0003824,catalytic activity; GO:0004497,monooxygenase activity; GO:0016491,oxidoreductase activity; GO:0016705,oxidoreductase activity, acting on paired donors, with incorporatio…	PF00067.25:Cytochrome P450	--	--	--
LOC108979914	93.0065	74.3274	64.1432	65.9012	78.3298	100.913	NC_049914.1	3752228	3754144	+	LOC108979914	--	K02962 small subunit ribosomal protein S17e | (RefSeq) 40S ribosomal protein S17-3-like (A)	ko03010: Ribosome	40S ribosomal protein S17-3-like [Juglans regia]	RS17_SOLLC RecName: Full=40S ribosomal protein S17;	A0A2I4DGH4_JUGRE SubName: Full=40S ribosomal protein S17-3-like {ECO:0000313|RefSeq:XP_018806248.1, ECO:0000313|RefSeq:XP_018806249.1};	40S ribosomal protein S17	GO:0005840,ribosome; GO:0003735,structural constituent of ribosome; GO:0006412,translation; GO:0003674,molecular_function; GO:0005198,structural molecule activity; GO:0006518,peptide metabolic process; GO:0006807,nitrogen compound metabolic process; GO:0008150,biological_process; GO:0008152,metabolic process; GO:0009058,biosynthetic process; GO:0009059,macromolecule biosynthetic process; GO:00099…	PF00833.21:Ribosomal S17	--	--	--
LOC108979925	0.5457	0.0948	0	0.0614	0.695	5.6292	NC_049916.1	26699421	26705040	+	LOC108979925	--	K15920 xylan 1,4-beta-xylosidase [EC:3.2.1.37] | (RefSeq) beta-xylosidase/alpha-L-arabinofuranosidase 2-like (A)	ko00520: Amino sugar and nucleotide sugar metabolism; ko01100: Metabolic pathways	hypothetical protein F2P56_036647, partial [Juglans regia]	XYL2_MEDSV RecName: Full=Beta-xylosidase/alpha-L-arabinofuranosidase 2 {ECO:0000303|PubMed:17615411, ECO:0000312|EMBL:ABQ45228.1}; AltName: Full=Xylan 1,4-beta-xylosidase/Alpha-L-arabinofuranosidase 2; Short=MsXyl2 {ECO:0000303|PubMed:17615411}; Includes: RecName: Full=Beta-xylosidase; EC=3.2.1.37; AltName: Full=1,4-beta-D-xylan xylohydrolase {ECO:0000250|UniProtKB:P48792}; AltName: Full=Xylan 1,…	A0A833TMT1_JUGRE RecName: Full=Fn3_like domain-containing protein {ECO:0000259|SMART:SM01217};	--	GO:0005576,extracellular region; GO:0046556,alpha-L-arabinofuranosidase activity; GO:0009044,xylan 1,4-beta-xylosidase activity; GO:0045493,xylan catabolic process; GO:0003674,molecular_function; GO:0003824,catalytic activity; GO:0004553,hydrolase activity, hydrolyzing O-glycosyl compounds; GO:0016787,hydrolase activity; GO:0016798,hydrolase activity, acting on glycosyl bonds; GO:0097599,xylanase…	PF01915.25:Glycosyl hydrolase family 3 C-terminal domain	--	--	--
LOC108979932	0	0.031	0	0.0268	0.1086	0.0847	NC_049903.1	30878460	30880664	-	LOC108979932	--	K24028 salicylic acid 3-hydroxylase [EC:1.14.11.-] | (RefSeq) protein DOWNY MILDEW RESISTANCE 6 (A)	--	protein SRG1-like [Juglans regia]	SRG1_ARATH RecName: Full=Protein SRG1; Short=AtSRG1; AltName: Full=Protein SENESCENCE-RELATED GENE 1;	A0A2I4DGJ9_JUGRE SubName: Full=protein SRG1-like {ECO:0000313|RefSeq:XP_018806274.2};	Iron/ascorbate family oxidoreductases	GO:0046872,metal ion binding; GO:0016682,oxidoreductase activity, acting on diphenols and related substances as donors, oxygen as acceptor; GO:0010150,leaf senescence; GO:0003674,molecular_function; GO:0005488,binding; GO:0043167,ion binding; GO:0043169,cation binding; GO:0003824,catalytic activity; GO:0016491,oxidoreductase activity; GO:0016679,oxidoreductase activity, acting on diphenols and re…	PF14226.9:non-haem dioxygenase in morphine synthesis N-terminal	--	--	--
LOC108979935	20.9137	22.3341	14.8348	13.5024	18.0291	25.029	NC_049903.1	30863354	30865625	-	LOC108979935	--	K11982 E3 ubiquitin-protein ligase RNF115/126 [EC:2.3.2.27] | (RefSeq) probable E3 ubiquitin-protein ligase RHC2A (A)	--	E3 ubiquitin-protein ligase RDUF1-like [Juglans regia]	RHC2A_ARATH RecName: Full=Probable E3 ubiquitin-protein ligase RHC2A {ECO:0000305}; EC=2.3.2.27; AltName: Full=RING-H2 finger C2a {ECO:0000303|PubMed:9781696}; AltName: Full=RING-H2 zinc finger protein RHC2a {ECO:0000305}; AltName: Full=RING-type E3 ubiquitin transferase RHC2A {ECO:0000305};	A0A6P9EAU1_JUGRE RecName: Full=RING-type E3 ubiquitin transferase {ECO:0000256|ARBA:ARBA00012483}; EC=2.3.2.27 {ECO:0000256|ARBA:ARBA00012483};	FOG: Predicted E3 ubiquitin ligase	GO:0005737,cytoplasm; GO:0046872,metal ion binding; GO:0061630,ubiquitin protein ligase activity; GO:0016567,protein ubiquitination; GO:0003674,molecular_function; GO:0005488,binding; GO:0043167,ion binding; GO:0043169,cation binding; GO:0003824,catalytic activity; GO:0004842,ubiquitin-protein transferase activity; GO:0016740,transferase activity; GO:0019787,ubiquitin-like protein transferase act…	PF06547.15:Protein of unknown function (DUF1117)	--	--	--
LOC108979946	0.4765	0.862	0.1781	0.124	2.1374	2.5163	NC_049906.1	27760432	27761953	+	LOC108979946	--	--	--	strictosidine synthase-like [Juglans regia]	STSY_RAUMA RecName: Full=Strictosidine synthase; EC=4.3.3.2; Flags: Precursor; Fragment;	A0A6P9EVM9_JUGRE SubName: Full=strictosidine synthase-like {ECO:0000313|RefSeq:XP_035546632.1};	Predicted alkaloid synthase/Surface mucin Hemomucin	GO:0005773,vacuole; GO:0016844,strictosidine synthase activity; GO:0009820,alkaloid metabolic process; GO:0009058,biosynthetic process; GO:0003674,molecular_function; GO:0003824,catalytic activity; GO:0016829,lyase activity; GO:0016840,carbon-nitrogen lyase activity; GO:0016843,amine-lyase activity; GO:0006807,nitrogen compound metabolic process; GO:0008150,biological_process; GO:0008152,metaboli…	PF03088.19:Strictosidine synthase	--	--	--
LOC108979950	46.7697	46.6361	41.5651	70.9214	69.0418	68.8639	NC_049906.1	27809445	27814235	+	LOC108979950	--	K03264 translation initiation factor 6 | (RefSeq) eukaryotic translation initiation factor 6-2 (A)	ko03008: Ribosome biogenesis in eukaryotes	eukaryotic translation initiation factor 6-2 [Juglans regia]	IF62_ARATH RecName: Full=Eukaryotic translation initiation factor 6-2 {ECO:0000255|HAMAP-Rule:MF_03132}; Short=AteIF-6;2;	A0A2I4DGM7_JUGRE RecName: Full=Eukaryotic translation initiation factor 6 {ECO:0000256|HAMAP-Rule:MF_03132}; Short=eIF-6 {ECO:0000256|HAMAP-Rule:MF_03132};	Translation initiation factor 6 (eIF-6)	GO:0005829,cytosol; GO:0005730,nucleolus; GO:0005634,nucleus; GO:0030687,preribosome, large subunit precursor; GO:0043023,ribosomal large subunit binding; GO:0043022,ribosome binding; GO:0003743,translation initiation factor activity; GO:1902626,assembly of large subunit precursor of preribosome; GO:0071215,cellular response to abscisic acid stimulus; GO:0009793,embryo development ending in seed …	PF01912.21:eIF-6 family	--	--	--
LOC108979956	1.3877	2.6673	0.0645	0.337	1.2906	6.1564	NC_049913.1	24153877	24155456	-	LOC108979956	--	K13065 shikimate O-hydroxycinnamoyltransferase [EC:2.3.1.133] | (RefSeq) stemmadenine O-acetyltransferase-like (A)	ko00940: Phenylpropanoid biosynthesis; ko00941: Flavonoid biosynthesis; ko00945: Stilbenoid, diarylheptanoid and gingerol biosynthesis; ko01100: Metabolic pathways; ko01110: Biosynthesis of secondary metabolites	stemmadenine O-acetyltransferase-like [Juglans regia]	SAT_CATRO RecName: Full=Stemmadenine O-acetyltransferase {ECO:0000303|PubMed:29511102}; Short=CrSAT {ECO:0000303|PubMed:29511102}; EC=1.7.1.- {ECO:0000269|PubMed:29511102};	A0A2I4DGN1_JUGRE SubName: Full=stemmadenine O-acetyltransferase-like {ECO:0000313|RefSeq:XP_018806303.1};	--	GO:0016746,transferase activity, transferring acyl groups; GO:0016491,oxidoreductase activity; GO:0009820,alkaloid metabolic process; GO:0003674,molecular_function; GO:0003824,catalytic activity; GO:0016740,transferase activity; GO:0006807,nitrogen compound metabolic process; GO:0008150,biological_process; GO:0008152,metabolic process; GO:0071704,organic substance metabolic process; GO:1901564,or…	PF02458.18:Transferase family	--	--	--
LOC108979957	0	0.0221	0	0	0.058	0.0402	NC_049913.1	24320687	24322237	-	LOC108979957	--	K13065 shikimate O-hydroxycinnamoyltransferase [EC:2.3.1.133] | (RefSeq) stemmadenine O-acetyltransferase-like (A)	ko00940: Phenylpropanoid biosynthesis; ko00941: Flavonoid biosynthesis; ko00945: Stilbenoid, diarylheptanoid and gingerol biosynthesis; ko01100: Metabolic pathways; ko01110: Biosynthesis of secondary metabolites	stemmadenine O-acetyltransferase-like [Juglans regia]	SAT_CATRO RecName: Full=Stemmadenine O-acetyltransferase {ECO:0000303|PubMed:29511102}; Short=CrSAT {ECO:0000303|PubMed:29511102}; EC=1.7.1.- {ECO:0000269|PubMed:29511102};	A0A2I4DGN5_JUGRE SubName: Full=stemmadenine O-acetyltransferase-like {ECO:0000313|RefSeq:XP_018806305.1, ECO:0000313|RefSeq:XP_035540057.1};	--	GO:0016746,transferase activity, transferring acyl groups; GO:0016491,oxidoreductase activity; GO:0009820,alkaloid metabolic process; GO:0003674,molecular_function; GO:0003824,catalytic activity; GO:0016740,transferase activity; GO:0006807,nitrogen compound metabolic process; GO:0008150,biological_process; GO:0008152,metabolic process; GO:0071704,organic substance metabolic process; GO:1901564,or…	PF02458.18:Transferase family	--	--	--
LOC108979965	0.0478	0.0612	0.0152	0.0793	0.0402	0.181	NC_049906.1	5812586	5818805	+	LOC108979965	--	--	--	homeobox protein knotted-1-like 2 [Juglans regia]	KNAP2_MALDO RecName: Full=Homeobox protein knotted-1-like 2; AltName: Full=KNAP2;	A0A2I4DGN8_JUGRE SubName: Full=homeobox protein knotted-1-like 2 {ECO:0000313|RefSeq:XP_018806314.1};	Transcription factor MEIS1 and related HOX domain proteins	GO:0005634,nucleus; GO:0003677,DNA binding; GO:0000981,DNA-binding transcription factor activity, RNA polymerase II-specific; GO:0003674,molecular_function; GO:0003676,nucleic acid binding; GO:0005488,binding; GO:0097159,organic cyclic compound binding; GO:1901363,heterocyclic compound binding; GO:0003700,DNA-binding transcription factor activity; GO:0140110,transcription regulator activity; GO:0…	PF03791.16:KNOX2 domain	HB-KNOX	TF	HB->HB-KNOX
LOC108979970	0.0621	0	0.0395	0	1.7762	1.0863	NC_049904.1	2900076	2909309	+	LOC108979970	--	--	--	RNA-binding protein cabeza-like [Juglans regia]	--	A0A6P9ECE7_JUGRE SubName: Full=RNA-binding protein cabeza-like {ECO:0000313|RefSeq:XP_035545011.1};	--	GO:0016021,integral component of membrane; GO:0005575,cellular_component; GO:0016020,membrane; GO:0031224,intrinsic component of membrane; GO:0110165,cellular anatomical entity	--	--	--	--
LOC108979976	3.8002	3.2758	7.0236	0.9173	24.563	27.1485	NC_049910.1	32951873	32952259	+	LOC108979976	--	--	--	uncharacterized protein LOC108979976 [Juglans regia]	--	A0A2I4GPV2_JUGRE SubName: Full=uncharacterized protein LOC108979976 {ECO:0000313|RefSeq:XP_018852988.1};	--	--	--	--	--	--
LOC108979980	0.1042	0.0223	0.1766	0.0192	15.3929	7.0496	NC_049910.1	9680467	9683287	+	LOC108979980	--	K01087 trehalose 6-phosphate phosphatase [EC:3.1.3.12] | (RefSeq) probable trehalose-phosphate phosphatase H (A)	ko00500: Starch and sucrose metabolism; ko01100: Metabolic pathways; ko01110: Biosynthesis of secondary metabolites	probable trehalose-phosphate phosphatase H [Juglans regia]	TPPH_ARATH RecName: Full=Probable trehalose-phosphate phosphatase H; Short=AtTPPH; EC=3.1.3.12; AltName: Full=Trehalose 6-phosphate phosphatase;	A0A2I4DGQ7_JUGRE RecName: Full=Trehalose 6-phosphate phosphatase {ECO:0000256|RuleBase:RU361117}; EC=3.1.3.12 {ECO:0000256|RuleBase:RU361117};	Trehalose-6-phosphate synthase component TPS1 and related subunits	GO:0005829,cytosol; GO:0005634,nucleus; GO:0004805,trehalose-phosphatase activity; GO:0005992,trehalose biosynthetic process; GO:0003674,molecular_function; GO:0003824,catalytic activity; GO:0016787,hydrolase activity; GO:0016788,hydrolase activity, acting on ester bonds; GO:0016791,phosphatase activity; GO:0019203,carbohydrate phosphatase activity; GO:0042578,phosphoric ester hydrolase activity;…	PF02358.19:Trehalose-phosphatase	--	--	--
LOC108979984	0	0	0	0	0.011	0	NC_049906.1	37990640	37993764	+	LOC108979984	--	--	--	UPF0481 protein At3g47200-like [Juglans regia]	Y3720_ARATH RecName: Full=UPF0481 protein At3g47200;	A0A6P9EEZ7_JUGRE SubName: Full=UPF0481 protein At3g47200-like {ECO:0000313|RefSeq:XP_035546840.1};	--	GO:0016021,integral component of membrane; GO:0005886,plasma membrane; GO:0005575,cellular_component; GO:0016020,membrane; GO:0031224,intrinsic component of membrane; GO:0110165,cellular anatomical entity; GO:0071944,cell periphery	PF03140.18:Plant protein of unknown function	--	--	--
LOC108979987	7.0012	4.8098	4.3944	4.3394	4.6116	11.433	NC_049906.1	17713803	17721467	+	LOC108979987	--	--	--	hypothetical protein F2P56_012774, partial [Juglans regia]	--	A0A833XN14_JUGRE RecName: Full=AB hydrolase-1 domain-containing protein {ECO:0000259|Pfam:PF00561};	Predicted hydrolase/acyltransferase (alpha/beta hydrolase superfamily)	--	PF00561.23:alpha/beta hydrolase fold	--	--	--
LOC108980007	0.1424	0.0456	0.2713	0.1706	0.5588	2.6833	NC_049913.1	3026680	3030183	+	LOC108980007	--	K05681 ATP-binding cassette, subfamily G (WHITE), member 2 | (RefSeq) ABC transporter G family member 25 (A)	ko02010: ABC transporters	ABC transporter G family member 11-like [Juglans regia]	ABCG1_PETHY RecName: Full=ABC transporter G family member 1 {ECO:0000303|PubMed:22345641}; Short=ABC transporter ABCG.1 {ECO:0000303|PubMed:22345641}; Short=PhABCG1 {ECO:0000303|PubMed:22345641};	A0A2I4DGT9_JUGRE SubName: Full=ABC transporter G family member 11-like {ECO:0000313|RefSeq:XP_018806364.1};	Transporter, ABC superfamily (Breast cancer resistance protein)	GO:0016021,integral component of membrane; GO:0005886,plasma membrane; GO:0140359,ABC-type transporter activity; GO:0005524,ATP binding; GO:0010597,green leaf volatile biosynthetic process; GO:0055085,transmembrane transport; GO:0003674,molecular_function; GO:0003824,catalytic activity; GO:0005215,transporter activity; GO:0015399,primary active transmembrane transporter activity; GO:0016462,pyrop…	PF01061.27:ABC-2 type transporter	--	--	--
LOC108980009	0.2886	0.1177	2.3507	0.5516	1.7657	0.4436	NC_049916.1	15442014	15446594	-	LOC108980009	--	--	--	hypothetical protein F2P56_035645, partial [Juglans regia]	GH5FP_CHAOB RecName: Full=Glycosyl hydrolase 5 family protein {ECO:0000303|PubMed:27237746}; EC=3.2.1.- {ECO:0000305}; AltName: Allergen=Cha o 3 {ECO:0000303|PubMed:27237746}; Flags: Precursor;	A0A833TK12_JUGRE RecName: Full=Cellulase domain-containing protein {ECO:0000259|Pfam:PF00150}; Flags: Fragment;	--	GO:0004553,hydrolase activity, hydrolyzing O-glycosyl compounds; GO:0005975,carbohydrate metabolic process; GO:0003674,molecular_function; GO:0003824,catalytic activity; GO:0016787,hydrolase activity; GO:0016798,hydrolase activity, acting on glycosyl bonds; GO:0008150,biological_process; GO:0008152,metabolic process; GO:0044238,primary metabolic process; GO:0071704,organic substance metabolic pro…	PF00150.21:Cellulase (glycosyl hydrolase family 5)	--	--	--
LOC108980035	14.1116	11.3304	13.5829	22.4802	17.3877	35.0602	NC_049912.1	30741395	30744632	-	LOC108980035	--	--	--	protein yippee-like [Juglans regia]	YIPL_SOLTU RecName: Full=Protein yippee-like;	A0A2I4DGX0_JUGRE RecName: Full=Protein yippee-like {ECO:0000256|RuleBase:RU110713};	Predicted Yippee-type zinc-binding protein	GO:0000151,ubiquitin ligase complex; GO:0046872,metal ion binding; GO:0003674,molecular_function; GO:0005488,binding; GO:0043167,ion binding; GO:0043169,cation binding; GO:0005575,cellular_component; GO:0032991,protein-containing complex; GO:0140535,intracellular protein-containing complex; GO:1902494,catalytic complex; GO:1990234,transferase complex	PF03226.17:Yippee zinc-binding/DNA-binding /Mis18, centromere assembly	--	--	--
LOC108980047	0	0	0	0	0.0193	0	NC_049906.1	29758067	29761685	-	LOC108980047	--	--	--	uncharacterized protein LOC108980047 isoform X1 [Juglans regia]	--	A0A2I4DGY0_JUGRE SubName: Full=uncharacterized protein LOC108980047 isoform X1 {ECO:0000313|RefSeq:XP_018806406.1};	--	GO:0010088,phloem development; GO:0008150,biological_process; GO:0009888,tissue development; GO:0010087,phloem or xylem histogenesis; GO:0032502,developmental process; GO:0048856,anatomical structure development	PF14577.9:Sieve element occlusion C-terminus	--	--	--
LOC108980052	2.4886	2.149	0.8077	1.2569	67.1332	57.6851	NC_049907.1	30167921	30176339	+	LOC108980052	--	K01114 phospholipase C [EC:3.1.4.3] | (RefSeq) non-specific phospholipase C4-like (A)	ko00562: Inositol phosphate metabolism; ko00564: Glycerophospholipid metabolism; ko00565: Ether lipid metabolism; ko01100: Metabolic pathways; ko01110: Biosynthesis of secondary metabolites	non-specific phospholipase C4-like [Juglans regia]	NPC4_ARATH RecName: Full=Non-specific phospholipase C4; EC=3.1.4.3;	A0A2I4DGZ6_JUGRE SubName: Full=non-specific phospholipase C4-like {ECO:0000313|RefSeq:XP_018806418.1};	--	GO:0005886,plasma membrane; GO:0034480,phosphatidylcholine phospholipase C activity; GO:0004629,phospholipase C activity; GO:0009395,phospholipid catabolic process; GO:0003674,molecular_function; GO:0003824,catalytic activity; GO:0004620,phospholipase activity; GO:0008081,phosphoric diester hydrolase activity; GO:0016298,lipase activity; GO:0016787,hydrolase activity; GO:0016788,hydrolase activit…	PF04185.17:Phosphoesterase family	--	--	--
LOC108980058	0	0.0534	0	0	0.0623	0.696	NC_049915.1	13589030	13591143	-	LOC108980058	--	K09422 transcription factor MYB, plant | (RefSeq) transcription factor MYB8-like isoform X1 (A)	--	transcription factor MYB8-like isoform X2 [Juglans regia]	MYB61_ARATH RecName: Full=Transcription factor MYB61 {ECO:0000305}; AltName: Full=Myb-related protein 61 {ECO:0000305}; Short=AtMYB61 {ECO:0000303|PubMed:16005292};	A0A6P9EC55_JUGRE SubName: Full=transcription factor MYB8-like isoform X2 {ECO:0000313|RefSeq:XP_035541943.1};	Transcription factor, Myb superfamily	GO:0005634,nucleus; GO:0003700,DNA-binding transcription factor activity; GO:0000976,transcription regulatory region sequence-specific DNA binding; GO:0010087,phloem or xylem histogenesis; GO:0010119,regulation of stomatal movement; GO:0048364,root development; GO:0010214,seed coat development; GO:0010089,xylem development; GO:0003674,molecular_function; GO:0140110,transcription regulator activit…	PF00249.34:Myb-like DNA-binding domain	MYB	TF	MYB->MYB
LOC108980061	12.7832	8.466	15.9388	19.2805	14.4431	22.5241	NC_049907.1	30176692	30185609	-	LOC108980061	--	K06172 gamma-secretase subunit APH-1 | (RefSeq) gamma-secretase subunit APH1-like (A)	--	gamma-secretase subunit APH1-like [Juglans regia]	APH1_ARATH RecName: Full=Gamma-secretase subunit APH1-like;	A0A2I4DH01_JUGRE SubName: Full=gamma-secretase subunit APH1-like {ECO:0000313|RefSeq:XP_018806425.1};	Predicted membrane protein	GO:0005783,endoplasmic reticulum; GO:0070765,gamma-secretase complex; GO:0016021,integral component of membrane; GO:0030674,protein-macromolecule adaptor activity; GO:0007219,Notch signaling pathway; GO:0043085,positive regulation of catalytic activity; GO:0016485,protein processing; GO:0003674,molecular_function; GO:0060090,molecular adaptor activity; GO:0007154,cell communication; GO:0007165,si…	PF06105.15:Aph-1 protein	--	--	--
LOC108980066	0.2583	0.1103	1.2667	0.1955	0.9858	0.6287	NW_023362371.1	4987	36245	+	LOC108980066	--	K13430 serine/threonine-protein kinase PBS1 [EC:2.7.11.1] | (RefSeq) probable serine/threonine-protein kinase PBL7 (A)	ko04626: Plant-pathogen interaction	probable LRR receptor-like serine/threonine-protein kinase RFK1 [Juglans regia]	Y1765_ARATH RecName: Full=Probable LRR receptor-like serine/threonine-protein kinase At1g07650; EC=2.7.11.1; Flags: Precursor;	A0A6P9E6U5_JUGRE RecName: Full=RNA-directed DNA polymerase {ECO:0000256|ARBA:ARBA00012493}; EC=2.7.7.49 {ECO:0000256|ARBA:ARBA00012493};	FOG: Transposon-encoded proteins with TYA, reverse transcriptase, integrase domains in various combinations	GO:0016021,integral component of membrane; GO:0005886,plasma membrane; GO:0005524,ATP binding; GO:0106310,protein serine kinase activity; GO:0004674,protein serine/threonine kinase activity; GO:0006468,protein phosphorylation; GO:0000166,nucleotide binding; GO:0003674,molecular_function; GO:0005488,binding; GO:0017076,purine nucleotide binding; GO:0030554,adenyl nucleotide binding; GO:0032553,rib…	PF00069.28:Protein kinase domain	--	--	--
LOC108980067	0.8034	0.193	2.1694	1.2222	4.2798	0.7611	NC_049910.1	9709345	9711884	-	LOC108980067	--	K00235 succinate dehydrogenase (ubiquinone) iron-sulfur subunit [EC:1.3.5.1] | (RefSeq) LOW QUALITY PROTEIN: succinate dehydrogenase [ubiquinone] iron-sulfur subunit 3, mitochondrial (A)	ko00020: Citrate cycle (TCA cycle); ko00190: Oxidative phosphorylation; ko01100: Metabolic pathways; ko01110: Biosynthesis of secondary metabolites; ko01200: Carbon metabolism	LOW QUALITY PROTEIN: succinate dehydrogenase [ubiquinone]	SDHB3_ARATH RecName: Full=Succinate dehydrogenase [ubiquinone] iron-sulfur subunit 3, mitochondrial; EC=1.3.5.1; AltName: Full=Iron-sulfur subunit of complex II; Short=Ip; Flags: Precursor;	A0A2I4DH08_JUGRE RecName: Full=Succinate dehydrogenase [ubiquinone] iron-sulfur subunit, mitochondrial {ECO:0000256|RuleBase:RU361237}; EC=1.3.5.1 {ECO:0000256|RuleBase:RU361237};	Succinate dehydrogenase, Fe-S protein subunit	GO:0005743,mitochondrial inner membrane; GO:0005739,mitochondrion; GO:0045273,respiratory chain complex II; GO:0045281,succinate dehydrogenase complex; GO:0051537,2 iron, 2 sulfur cluster binding; GO:0051538,3 iron, 4 sulfur cluster binding; GO:0051539,4 iron, 4 sulfur cluster binding; GO:0009055,electron transfer activity; GO:0046872,metal ion binding; GO:0008177,succinate dehydrogenase (ubiquin…	PF13085.9:2Fe-2S iron-sulfur cluster binding domain	--	--	--
LOC108980071	20.7294	11.6749	9.1271	6.9335	15.1737	18.155	NC_049907.1	30141141	30147504	+	LOC108980071	--	--	--	uncharacterized protein LOC108980071 isoform X1 [Juglans regia]	--	A0A2I4DH12_JUGRE SubName: Full=uncharacterized protein LOC108980071 isoform X1 {ECO:0000313|RefSeq:XP_018806435.1, ECO:0000313|RefSeq:XP_018806440.1};	Predicted methyltransferase	--	PF10294.12:Lysine methyltransferase	--	--	--
LOC108980073	10.0419	6.2466	8.828	6.6529	11.6543	22.9739	NC_049902.1	20767851	20781097	-	LOC108980073	--	--	--	uncharacterized protein LOC108980073 [Juglans regia]	--	A0A6P9E5M5_JUGRE SubName: Full=uncharacterized protein LOC108980073 {ECO:0000313|RefSeq:XP_035543365.1};	--	GO:0005737,cytoplasm; GO:0005856,cytoskeleton; GO:0003779,actin binding; GO:0003674,molecular_function; GO:0005488,binding; GO:0005515,protein binding; GO:0008092,cytoskeletal protein binding; GO:0005575,cellular_component; GO:0005622,intracellular anatomical structure; GO:0110165,cellular anatomical entity; GO:0043226,organelle; GO:0043228,non-membrane-bounded organelle; GO:0043229,intracellular…	PF00235.22:Profilin	--	--	--
LOC108980086	29.6884	20.4167	89.5693	75.5761	125.353	302.604	NC_049916.1	7981782	7985769	-	LOC108980086	--	K17991 peroxygenase [EC:1.11.2.3] | (RefSeq) probable peroxygenase 4 (A)	ko00073: Cutin, suberine and wax biosynthesis	probable peroxygenase 4 [Juglans regia]	PXG4_ARATH RecName: Full=Probable peroxygenase 4; Short=AtPXG4; EC=1.11.2.3; AltName: Full=Caleosin-4;	A0A2I4DH23_JUGRE SubName: Full=probable peroxygenase 4 {ECO:0000313|RefSeq:XP_018806447.1};	--	GO:0005811,lipid droplet; GO:0102070,18-hydroxyoleate peroxygenase activity; GO:0005509,calcium ion binding; GO:0004497,monooxygenase activity; GO:1990137,plant seed peroxidase activity; GO:0009819,drought recovery; GO:0009737,response to abscisic acid; GO:0003674,molecular_function; GO:0003824,catalytic activity; GO:0016491,oxidoreductase activity; GO:0016684,oxidoreductase activity, acting on p…	PF05042.16:Caleosin related protein	--	--	--
LOC108980095	49.9377	15.3281	58.6368	31.9936	82.5023	110.758	NC_049916.1	22589670	22592086	+	LOC108980095	--	K13464 jasmonate ZIM domain-containing protein | (RefSeq) protein TIFY 9-like (A)	ko04075: Plant hormone signal transduction	protein TIFY 9-like [Juglans microcarpa x Juglans regia]	TIF9_ARATH RecName: Full=Protein TIFY 9; AltName: Full=Jasmonate ZIM domain-containing protein 10; AltName: Full=Protein JASMONATE-ASSOCIATED 1; AltName: Full=Protein JAZ10;	A0A2I4DH32_JUGRE SubName: Full=protein TIFY 9-like {ECO:0000313|RefSeq:XP_018806456.2};	--	GO:0005634,nucleus; GO:0042803,protein homodimerization activity; GO:0006952,defense response; GO:0031347,regulation of defense response; GO:2000022,regulation of jasmonic acid mediated signaling pathway; GO:0010112,regulation of systemic acquired resistance; GO:0009753,response to jasmonic acid; GO:0009611,response to wounding; GO:0003674,molecular_function; GO:0005488,binding; GO:0005515,protei…	PF06200.17:tify domain	Tify	TF	Tify
LOC108980098	1.0052	2.5117	0.4471	2.8916	0.9019	5.157	NC_049916.1	22580089	22582396	+	LOC108980098	--	--	--	cysteine-rich and transmembrane domain-containing protein WIH1-like [Juglans regia]	--	A0A2I4DH38_JUGRE SubName: Full=cysteine-rich and transmembrane domain-containing protein WIH1-like {ECO:0000313|RefSeq:XP_018806458.2};	--	GO:0016021,integral component of membrane; GO:0005886,plasma membrane; GO:0005575,cellular_component; GO:0016020,membrane; GO:0031224,intrinsic component of membrane; GO:0110165,cellular anatomical entity; GO:0071944,cell periphery	PF12734.10:Cysteine-rich TM module stress tolerance	--	--	--
LOC108980107	24.7927	54.5082	50.6233	54.6601	53.1435	72.2808	NC_049907.1	30032997	30049592	+	LOC108980107	--	K11968 ariadne-1 [EC:2.3.2.31] | (RefSeq) probable E3 ubiquitin-protein ligase ARI7 (A)	--	probable E3 ubiquitin-protein ligase ARI7 [Juglans regia]	ARI7_ARATH RecName: Full=Probable E3 ubiquitin-protein ligase ARI7; EC=2.3.2.31 {ECO:0000250|UniProtKB:Q9Y4X5}; AltName: Full=ARIADNE-like protein ARI7; AltName: Full=Protein ariadne homolog 7; AltName: Full=RING-type E3 ubiquitin transferase ARI7 {ECO:0000305};	A0A2I4DH49_JUGRE RecName: Full=RBR-type E3 ubiquitin transferase {ECO:0000256|ARBA:ARBA00012251}; EC=2.3.2.31 {ECO:0000256|ARBA:ARBA00012251};	Predicted E3 ubiquitin ligase	GO:0005737,cytoplasm; GO:0000151,ubiquitin ligase complex; GO:0046872,metal ion binding; GO:0031624,ubiquitin conjugating enzyme binding; GO:0061630,ubiquitin protein ligase activity; GO:0032436,positive regulation of proteasomal ubiquitin-dependent protein catabolic process; GO:0000209,protein polyubiquitination; GO:0006511,ubiquitin-dependent protein catabolic process; GO:0003674,molecular_func…	PF01485.24:IBR domain, a half RING-finger domain	--	--	--
LOC108980111	17.3019	15.2328	41.5654	19.5075	26.6892	52.2929	NC_049907.1	29968932	29976487	-	LOC108980111	--	K08150 MFS transporter, SP family, solute carrier family 2 (myo-inositol transporter), member 13 | (RefSeq) inositol transporter 1 isoform X1 (A)	--	inositol transporter 1 isoform X1 [Juglans regia]	INT1_ARATH RecName: Full=Inositol transporter 1;	A0A2I4DH68_JUGRE SubName: Full=inositol transporter 1 isoform X1 {ECO:0000313|RefSeq:XP_018806487.1};	Predicted transporter (major facilitator superfamily)	GO:0005829,cytosol; GO:0016021,integral component of membrane; GO:0000325,plant-type vacuole; GO:0009705,plant-type vacuole membrane; GO:0005366,myo-inositol:proton symporter activity; GO:0015798,myo-inositol transport; GO:0003674,molecular_function; GO:0005215,transporter activity; GO:0005365,myo-inositol transmembrane transporter activity; GO:0008324,cation transmembrane transporter activity; G…	PF00083.27:Sugar (and other) transporter	--	--	--
LOC108980115	185.146	193.383	36.7978	61.9729	146.235	748.641	NC_049913.1	36823636	36826321	-	LOC108980115	--	--	--	hypothetical protein F2P56_031210, partial [Juglans regia]	USPAL_ARATH RecName: Full=Universal stress protein A-like protein;	A0A833WY91_JUGRE RecName: Full=Usp domain-containing protein {ECO:0000259|Pfam:PF00582}; Flags: Fragment;	--	GO:0005829,cytosol; GO:0005886,plasma membrane; GO:0016208,AMP binding; GO:0000166,nucleotide binding; GO:0003674,molecular_function; GO:0005488,binding; GO:0017076,purine nucleotide binding; GO:0030554,adenyl nucleotide binding; GO:0032553,ribonucleotide binding; GO:0032555,purine ribonucleotide binding; GO:0032559,adenyl ribonucleotide binding; GO:0036094,small molecule binding; GO:0043167,ion …	PF00582.29:Universal stress protein family	--	--	--
LOC108980117	8.8821	8.7574	11.0833	15.2401	27.7204	50.4156	NC_049913.1	36811107	36818643	+	LOC108980117	--	K08150 MFS transporter, SP family, solute carrier family 2 (myo-inositol transporter), member 13 | (RefSeq) inositol transporter 1 isoform X1 (A)	--	D-xylose-proton symporter-like 2 [Juglans regia]	XYLL2_ARATH RecName: Full=D-xylose-proton symporter-like 2;	A0A2I4DH73_JUGRE SubName: Full=D-xylose-proton symporter-like 2 {ECO:0000313|RefSeq:XP_018806492.1};	Predicted transporter (major facilitator superfamily)	GO:0016021,integral component of membrane; GO:0016020,membrane; GO:0000325,plant-type vacuole; GO:0009536,plastid; GO:0005353,fructose transmembrane transporter activity; GO:0005355,glucose transmembrane transporter activity; GO:0015293,symporter activity; GO:0015755,fructose transmembrane transport; GO:1904659,glucose transmembrane transport; GO:0055085,transmembrane transport; GO:0003674,molecu…	PF00083.27:Sugar (and other) transporter	--	--	--
LOC108980118	0.8941	1.6936	1.0291	1.2759	2.8628	1.4278	NC_049911.1	31514220	31518346	+	LOC108980118	--	K18477 type IV protein arginine methyltransferase [EC:2.1.1.322] | (RefSeq) protein arginine N-methyltransferase 2 (A)	--	subtilisin-like protease SBT1.7 [Juglans regia]	SBT17_ARATH RecName: Full=Subtilisin-like protease SBT1.7 {ECO:0000303|PubMed:16193095}; EC=3.4.21.- {ECO:0000305}; AltName: Full=Cucumisin-like serine protease; AltName: Full=Subtilase subfamily 1 member 7 {ECO:0000303|PubMed:16193095}; Short=AtSBT1.7 {ECO:0000303|PubMed:16193095}; AltName: Full=Subtilisin-like serine protease 1 {ECO:0000303|PubMed:12702015}; Short=At-SLP1 {ECO:0000303|PubMed:12…	A0A2I4DH75_JUGRE SubName: Full=subtilisin-like protease SBT1.7 {ECO:0000313|RefSeq:XP_018806493.1};	--	GO:0048046,apoplast; GO:0005576,extracellular region; GO:0099503,secretory vesicle; GO:0004252,serine-type endopeptidase activity; GO:0080001,mucilage extrusion from seed coat; GO:0048359,mucilage metabolic process involved in seed coat development; GO:0006508,proteolysis; GO:0010214,seed coat development; GO:0003674,molecular_function; GO:0003824,catalytic activity; GO:0004175,endopeptidase acti…	PF00082.25:Subtilase family	--	--	--
LOC108980119	32.5046	32.0873	29.8867	34.4741	78.1803	107.097	NC_049911.1	31536414	31538989	-	LOC108980119	--	K06630 14-3-3 protein epsilon | (RefSeq) 14-3-3-like protein (A)	--	14-3-3-like protein [Juglans regia]	1433_PEA RecName: Full=14-3-3-like protein;	A0A2I4DH71_JUGRE SubName: Full=14-3-3-like protein {ECO:0000313|RefSeq:XP_018806495.1};	Multifunctional chaperone (14-3-3 family)	--	PF00244.23:14-3-3 protein	--	--	--
LOC108980121	25.3489	14.9614	17.2148	17.9469	21.4507	76.4862	NC_049907.1	29950652	29952651	-	LOC108980121	--	--	--	uncharacterized protein LOC108980121 [Juglans regia]	--	A0A2I4DH97_JUGRE SubName: Full=uncharacterized protein LOC108980121 {ECO:0000313|RefSeq:XP_018806513.1};	FOG: PPR repeat	--	PF07939.14:Protein of unknown function (DUF1685)	--	--	--
LOC108980122	17.0128	15.4329	23.1343	29.9713	43.4742	67.409	NC_049911.1	31500272	31503722	+	LOC108980122	--	K08762 diazepam-binding inhibitor (GABA receptor modulator, acyl-CoA-binding protein) | (RefSeq) acyl-CoA-binding protein-like (A)	--	acyl-CoA-binding domain-containing protein 3-like [Juglans regia]	ACBP3_ARATH RecName: Full=Acyl-CoA-binding domain-containing protein 3; Short=Acyl-CoA binding protein 3; Flags: Precursor;	A0A2I4EMX9_JUGRE SubName: Full=acyl-CoA-binding domain-containing protein 3-like {ECO:0000313|RefSeq:XP_018806502.1};	Acyl-CoA-binding protein	GO:0005615,extracellular space; GO:0000062,fatty-acyl-CoA binding; GO:0008289,lipid binding; GO:0006631,fatty acid metabolic process; GO:0000166,nucleotide binding; GO:0003674,molecular_function; GO:0005488,binding; GO:0017076,purine nucleotide binding; GO:0030554,adenyl nucleotide binding; GO:0032553,ribonucleotide binding; GO:0032555,purine ribonucleotide binding; GO:0032559,adenyl ribonucleoti…	PF00887.22:Acyl CoA binding protein	--	--	--
LOC108980129	0.0288	0	0.11	0	0.0647	0.0336	NC_049908.1	5034063	5035664	+	LOC108980129	--	--	--	uncharacterized protein LOC108980129 [Juglans regia]	--	A0A2I4DH85_JUGRE SubName: Full=uncharacterized protein LOC108980129 {ECO:0000313|RefSeq:XP_018806510.1};	--	--	--	--	--	--
LOC108980137	49.6081	44.6788	52.2381	39.6594	70.6894	47.8258	NC_049908.1	3081016	3129554	-	LOC108980137	--	K01537 P-type Ca2+ transporter type 2C [EC:7.2.2.10] | (RefSeq) calcium-transporting ATPase 8, plasma membrane-type-like (A)	--	calcium-transporting ATPase 8, plasma membrane-type-like [Juglans regia]	ACA8_ARATH RecName: Full=Calcium-transporting ATPase 8, plasma membrane-type; EC=7.2.2.10; AltName: Full=Ca(2+)-ATPase isoform 8;	A0A6P9ENZ2_JUGRE RecName: Full=Calcium-transporting ATPase {ECO:0000256|RuleBase:RU361146}; EC=7.2.2.10 {ECO:0000256|RuleBase:RU361146};	Calcium transporting ATPase	GO:0005887,integral component of plasma membrane; GO:0043231,intracellular membrane-bounded organelle; GO:0005886,plasma membrane; GO:0009506,plasmodesma; GO:0009536,plastid; GO:0005524,ATP binding; GO:0016887,ATPase activity; GO:0019829,ATPase-coupled cation transmembrane transporter activity; GO:0005516,calmodulin binding; GO:0046872,metal ion binding; GO:0005388,calcium transmembrane transport…	PF00689.24:Cation transporting ATPase, C-terminus	--	--	--
LOC108980142	40.668	39.3334	37.1298	22.7807	159.212	210.389	NC_049907.1	29909435	29915442	-	LOC108980142	--	K00432 glutathione peroxidase [EC:1.11.1.9] | (RefSeq) probable glutathione peroxidase 2 (A)	ko00480: Glutathione metabolism; ko00590: Arachidonic acid metabolism; ko01100: Metabolic pathways	probable glutathione peroxidase 2 [Juglans regia]	GPX3_ARATH RecName: Full=Probable glutathione peroxidase 3, mitochondrial; EC=1.11.1.9; Flags: Precursor;	A0A2I4DHB7_JUGRE RecName: Full=Glutathione peroxidase {ECO:0000256|RuleBase:RU000499};	Glutathione peroxidase	GO:0005829,cytosol; GO:0005783,endoplasmic reticulum; GO:0005768,endosome; GO:0005794,Golgi apparatus; GO:0005739,mitochondrion; GO:0005802,trans-Golgi network; GO:0004602,glutathione peroxidase activity; GO:0004601,peroxidase activity; GO:0009738,abscisic acid-activated signaling pathway; GO:0042631,cellular response to water deprivation; GO:0042542,response to hydrogen peroxide; GO:0003674,mole…	PF00255.22:Glutathione peroxidase	--	--	--
LOC108980156	7.0643	3.2177	16.1642	15.0204	51.7113	35.2303	NC_049907.1	2786122	2787428	-	LOC108980156	--	K20723 reticulon-3 | (RefSeq) reticulon-like protein B11 (A)	--	reticulon-like protein B13 [Juglans regia]	RTNLM_ARATH RecName: Full=Reticulon-like protein B13; Short=AtRTNLB13;	A0A2I4DHC2_JUGRE RecName: Full=Reticulon-like protein {ECO:0000256|RuleBase:RU363132};	Reticulon	GO:0005789,endoplasmic reticulum membrane; GO:0071782,endoplasmic reticulum tubular network; GO:0071458,integral component of cytoplasmic side of endoplasmic reticulum membrane; GO:0071786,endoplasmic reticulum tubular network organization; GO:0009617,response to bacterium; GO:0006996,organelle organization; GO:0007029,endoplasmic reticulum organization; GO:0008150,biological_process; GO:0009987,…	PF02453.20:Reticulon	--	--	--
LOC108980162	24.724	12.5848	6.9973	10.5832	21.1055	31.2426	NC_049908.1	6668593	6675645	-	LOC108980162	--	K02155 V-type H+-transporting ATPase 16kDa proteolipid subunit | (RefSeq) V-type proton ATPase subunit c1-like (A)	ko00190: Oxidative phosphorylation; ko01100: Metabolic pathways; ko04145: Phagosome	V-type proton ATPase subunit c1-like [Juglans regia]	VATL_ORYSI RecName: Full=V-type proton ATPase 16 kDa proteolipid subunit; Short=V-ATPase 16 kDa proteolipid subunit; AltName: Full=Vacuolar proton pump 16 kDa proteolipid subunit;	A0A2I4DHC7_JUGRE RecName: Full=V-type proton ATPase proteolipid subunit {ECO:0000256|RuleBase:RU363060};	Vacuolar H+-ATPase V0 sector, subunits c/c'	GO:0016021,integral component of membrane; GO:0033179,proton-transporting V-type ATPase, V0 domain; GO:0005774,vacuolar membrane; GO:0046961,proton-transporting ATPase activity, rotational mechanism; GO:0003674,molecular_function; GO:0005215,transporter activity; GO:0008324,cation transmembrane transporter activity; GO:0015075,ion transmembrane transporter activity; GO:0015078,proton transmembran…	PF00137.24:ATP synthase subunit C	--	--	--
LOC108980168	0	0.0256	0	0	2.0746	0.0816	NC_049908.1	21429082	21434197	+	LOC108980168	--	--	--	cucumisin-like isoform X2 [Juglans microcarpa x Juglans regia]	CUCM1_CUCME RecName: Full=Cucumisin {ECO:0000303|PubMed:7806492}; EC=3.4.21.25 {ECO:0000305|PubMed:7806492}; AltName: Allergen=Cuc m 1 {ECO:0000303|PubMed:12801320}; Flags: Precursor;	A0A6P9EMK3_JUGRE SubName: Full=cucumisin-like isoform X1 {ECO:0000313|RefSeq:XP_035548784.1};	--	GO:0005576,extracellular region; GO:0004252,serine-type endopeptidase activity; GO:0006508,proteolysis; GO:0003674,molecular_function; GO:0003824,catalytic activity; GO:0004175,endopeptidase activity; GO:0008233,peptidase activity; GO:0008236,serine-type peptidase activity; GO:0016787,hydrolase activity; GO:0017171,serine hydrolase activity; GO:0140096,catalytic activity, acting on a protein; GO:…	PF00082.25:Subtilase family	--	--	--
LOC108980176	4.3665	8.5555	2.6664	1.8174	11.826	11.4425	NC_049914.1	1730815	1736036	+	LOC108980176	--	--	--	CO(2)-response secreted protease-like isoform X1 [Juglans regia]	CRSP_ARATH RecName: Full=CO(2)-response secreted protease {ECO:0000303|PubMed:25043023}; AltName: Full=Subtilisin-like serine protease {ECO:0000303|PubMed:25043023}; Short=AtSBT5.2 {ECO:0000303|PubMed:25043023}; AltName: Full=Tripeptidyl-peptidase II {ECO:0000255|PROSITE-ProRule:PRU10081}; EC=3.4.14.10 {ECO:0000255|PROSITE-ProRule:PRU10081}; Flags: Precursor;	A0A6P9E0D3_JUGRE SubName: Full=CO(2)-response secreted protease-like isoform X1 {ECO:0000313|RefSeq:XP_035540959.1};	--	GO:0048046,apoplast; GO:0004252,serine-type endopeptidase activity; GO:0008236,serine-type peptidase activity; GO:0008240,tripeptidyl-peptidase activity; GO:1900425,negative regulation of defense response to bacterium; GO:2000122,negative regulation of stomatal complex development; GO:0006508,proteolysis; GO:2000038,regulation of stomatal complex development; GO:0010037,response to carbon dioxide…	PF00082.25:Subtilase family	--	--	--
LOC108980191	57.9605	52.9692	15.8589	29.0807	66.9723	79.6608	NC_049902.1	26870744	26873451	-	LOC108980191	--	K21568 pinoresinol/lariciresinol reductase [EC:1.23.1.1 1.23.1.2 1.23.1.3 1.23.1.4] | (RefSeq) isoflavone reductase homolog (A)	ko00999: Biosynthesis of various plant secondary metabolites; ko01100: Metabolic pathways; ko01110: Biosynthesis of secondary metabolites	isoflavone reductase homolog [Juglans regia]	IFRH_LUPAL RecName: Full=Isoflavone reductase homolog; EC=1.3.1.-;	A0A2I4DHH1_JUGRE SubName: Full=isoflavone reductase homolog {ECO:0000313|RefSeq:XP_018806592.1};	--	GO:0016491,oxidoreductase activity; GO:0009807,lignan biosynthetic process; GO:0003674,molecular_function; GO:0003824,catalytic activity; GO:0006725,cellular aromatic compound metabolic process; GO:0008150,biological_process; GO:0008152,metabolic process; GO:0009058,biosynthetic process; GO:0009698,phenylpropanoid metabolic process; GO:0009699,phenylpropanoid biosynthetic process; GO:0009806,lign…	PF05368.16:NmrA-like family	--	--	--
LOC108980199	13.7797	3.9399	18.1459	4.8381	31.2386	5.6564	NC_049908.1	12777267	12778440	-	LOC108980199	--	--	--	EID1-like F-box protein 3 [Juglans regia]	EDL3_ARATH RecName: Full=EID1-like F-box protein 3;	A0A2I4DHH9_JUGRE SubName: Full=EID1-like F-box protein 3 {ECO:0000313|RefSeq:XP_018806605.1};	Predicted E3 ubiquitin ligase	GO:0005634,nucleus; GO:0009738,abscisic acid-activated signaling pathway; GO:0010029,regulation of seed germination; GO:0009737,response to abscisic acid; GO:0006970,response to osmotic stress; GO:0009651,response to salt stress; GO:0009414,response to water deprivation; GO:0010228,vegetative to reproductive phase transition of meristem; GO:0007154,cell communication; GO:0007165,signal transducti…	--	--	--	--
LOC108980203	3.1505	3.7994	1.2783	1.9038	4.9582	4.5067	NC_049916.1	9348015	9350609	-	LOC108980203	--	K22736 vacuolar iron transporter family protein | (RefSeq) vacuolar iron transporter 1-like (A)	--	hypothetical protein CIPAW_06G054700 [Carya illinoinensis]	VIT1_EUCGR RecName: Full=Vacuolar iron transporter 1 {ECO:0000303|PubMed:30742036}; Short=EgVIT1 {ECO:0000303|PubMed:30742036};	A0A2I4DHI7_JUGRE SubName: Full=vacuolar iron transporter 1-like {ECO:0000313|RefSeq:XP_018806609.1};	Uncharacterized membrane protein	GO:0016021,integral component of membrane; GO:0005774,vacuolar membrane; GO:0005384,manganese ion transmembrane transporter activity; GO:0046872,metal ion binding; GO:0042803,protein homodimerization activity; GO:0030026,cellular manganese ion homeostasis; GO:0006880,intracellular sequestering of iron ion; GO:0003674,molecular_function; GO:0005215,transporter activity; GO:0008324,cation transmemb…	PF01988.22:VIT family	--	--	--
LOC108980214	20.6587	22.3757	3.5165	3.8596	14.8405	29.404	NC_049906.1	33118711	33120914	-	LOC108980214	--	K14379 tartrate-resistant acid phosphatase type 5 [EC:3.1.3.2] | (RefSeq) purple acid phosphatase 17-like (A)	ko00740: Riboflavin metabolism; ko01100: Metabolic pathways	purple acid phosphatase 17-like [Juglans regia]	PPA17_ARATH RecName: Full=Purple acid phosphatase 17; EC=3.1.3.2; AltName: Full=Acid phosphatase type 5; AltName: Full=Peroxidase; EC=1.11.1.7; Flags: Precursor;	A0A2I4DHJ4_JUGRE RecName: Full=Purple acid phosphatase {ECO:0000256|PIRNR:PIRNR000898}; EC=3.1.3.2 {ECO:0000256|PIRNR:PIRNR000898};	Purple (tartrate-resistant) acid phosphatase	GO:0009986,cell surface; GO:0005576,extracellular region; GO:0003993,acid phosphatase activity; GO:0008199,ferric iron binding; GO:0008198,ferrous iron binding; GO:0016491,oxidoreductase activity; GO:0016791,phosphatase activity; GO:0030643,cellular phosphate ion homeostasis; GO:0042542,response to hydrogen peroxide; GO:0003674,molecular_function; GO:0003824,catalytic activity; GO:0016787,hydrola…	PF00149.31:Calcineurin-like phosphoesterase	--	--	--
LOC108980216	0.1816	0.4654	0.0577	0.5525	0.6873	0.3441	NC_049906.1	33115973	33117885	-	LOC108980216	--	K14379 tartrate-resistant acid phosphatase type 5 [EC:3.1.3.2] | (RefSeq) purple acid phosphatase 3-like (A)	ko00740: Riboflavin metabolism; ko01100: Metabolic pathways	purple acid phosphatase 3-like [Juglans regia]	PPA3_ARATH RecName: Full=Purple acid phosphatase 3; EC=3.1.3.2; Flags: Precursor;	A0A2I4DHJ5_JUGRE RecName: Full=Purple acid phosphatase {ECO:0000256|PIRNR:PIRNR000898}; EC=3.1.3.2 {ECO:0000256|PIRNR:PIRNR000898};	Purple (tartrate-resistant) acid phosphatase	GO:0005576,extracellular region; GO:0000325,plant-type vacuole; GO:0003993,acid phosphatase activity; GO:0008199,ferric iron binding; GO:0008198,ferrous iron binding; GO:0003674,molecular_function; GO:0003824,catalytic activity; GO:0016787,hydrolase activity; GO:0016788,hydrolase activity, acting on ester bonds; GO:0016791,phosphatase activity; GO:0042578,phosphoric ester hydrolase activity; GO:0…	PF00149.31:Calcineurin-like phosphoesterase	--	--	--
LOC108980220	2.4889	7.889	14.9076	1.6666	81.266	175.565	NC_049911.1	25849831	25853514	+	LOC108980220	--	K06611 stachyose synthetase [EC:2.4.1.67] | (RefSeq) stachyose synthase-like (A)	ko00052: Galactose metabolism; ko01100: Metabolic pathways	stachyose synthase-like [Juglans regia]	STSYN_PEA RecName: Full=Stachyose synthase; EC=2.4.1.67; AltName: Full=Galactinol--raffinose galactosyltransferase; Flags: Precursor;	A0A2I4DHK0_JUGRE SubName: Full=stachyose synthase-like {ECO:0000313|RefSeq:XP_018806626.2};	--	GO:0005737,cytoplasm; GO:0047268,galactinol-raffinose galactosyltransferase activity; GO:0009312,oligosaccharide biosynthetic process; GO:0033532,stachyose biosynthetic process; GO:0003674,molecular_function; GO:0003824,catalytic activity; GO:0008378,galactosyltransferase activity; GO:0016740,transferase activity; GO:0016757,transferase activity, transferring glycosyl groups; GO:0016758,transfera…	PF05691.15:Raffinose synthase or seed imbibition protein Sip1	--	--	--
LOC108980233	1.2129	4.0268	0.3152	1.6164	0.7419	4.3068	NC_049908.1	23088090	23089502	-	LOC108980233	--	--	--	germin-like protein subfamily 2 member 1 [Juglans regia]	GL21_ARATH RecName: Full=Germin-like protein subfamily 2 member 1; Flags: Precursor;	A0A2I4DHL6_JUGRE RecName: Full=Germin-like protein {ECO:0000256|RuleBase:RU366015};	--	GO:0048046,apoplast; GO:0005634,nucleus; GO:0009506,plasmodesma; GO:0030145,manganese ion binding; GO:0010497,plasmodesmata-mediated intercellular transport; GO:2000280,regulation of root development; GO:0003674,molecular_function; GO:0005488,binding; GO:0043167,ion binding; GO:0043169,cation binding; GO:0046872,metal ion binding; GO:0046914,transition metal ion binding; GO:0006810,transport; GO:…	PF00190.25:Cupin	--	--	--
LOC108980234	2.258	1.4058	6.5327	5.0528	9.4425	3.436	NC_049914.1	1009598	1035473	+	LOC108980234	--	K21989 calcium permeable stress-gated cation channel | (RefSeq) CSC1-like protein At3g54510 (A)	--	CSC1-like protein At3g54510 [Juglans regia]	CSCL8_ARATH RecName: Full=CSC1-like protein At3g54510;	A0A6P9DZP3_JUGRE SubName: Full=CSC1-like protein At3g54510 {ECO:0000313|RefSeq:XP_035541225.1};	Uncharacterized conserved protein	GO:0016021,integral component of membrane; GO:0005886,plasma membrane; GO:0005227,calcium activated cation channel activity; GO:0003674,molecular_function; GO:0005215,transporter activity; GO:0005216,ion channel activity; GO:0005261,cation channel activity; GO:0008324,cation transmembrane transporter activity; GO:0015075,ion transmembrane transporter activity; GO:0015267,channel activity; GO:0015…	PF02714.18:Calcium-dependent channel, 7TM region, putative phosphate	--	--	--
LOC108980240	11.6714	8.4634	5.2728	7.2893	10.115	14.9536	NC_049907.1	38084490	38096512	+	LOC108980240	--	--	--	protein BLISTER-like [Juglans regia]	BLI_ARATH RecName: Full=Protein BLISTER {ECO:0000303|PubMed:20647345}; AltName: Full=Protein KOLD SENSITIV-1 {ECO:0000303|PubMed:20674078};	A0A2I4DHM2_JUGRE SubName: Full=protein BLISTER-like {ECO:0000313|RefSeq:XP_018806650.1};	--	GO:0005737,cytoplasm; GO:0005634,nucleus; GO:0048826,cotyledon morphogenesis; GO:0009908,flower development; GO:0009965,leaf morphogenesis; GO:0051781,positive regulation of cell division; GO:0040008,regulation of growth; GO:0006355,regulation of transcription, DNA-templated; GO:0048316,seed development; GO:0010091,trichome branching; GO:0000003,reproduction; GO:0003006,developmental process invo…	PF10473.12:Leucine-rich repeats of kinetochore protein Cenp-F/LEK1	--	--	--
LOC108980265	0.0138	0.0177	0.3157	0.0305	30.2811	24.3842	NC_049903.1	15230991	15232927	-	LOC108980265	--	K22395 cinnamyl-alcohol dehydrogenase [EC:1.1.1.195] | (RefSeq) berberine bridge enzyme-like 15 (A)	ko00940: Phenylpropanoid biosynthesis; ko01100: Metabolic pathways; ko01110: Biosynthesis of secondary metabolites	berberine bridge enzyme-like 8 [Juglans regia]	BBE8_ARATH RecName: Full=Berberine bridge enzyme-like 8 {ECO:0000303|PubMed:26037923}; Short=AtBBE-like 8 {ECO:0000303|PubMed:26037923}; EC=1.1.1.- {ECO:0000250|UniProtKB:O64743}; Flags: Precursor;	A0A2I4DHP7_JUGRE SubName: Full=berberine bridge enzyme-like 8 {ECO:0000313|RefSeq:XP_035544051.1};	--	GO:0005576,extracellular region; GO:0009505,plant-type cell wall; GO:0071949,FAD binding; GO:0016491,oxidoreductase activity; GO:0000166,nucleotide binding; GO:0003674,molecular_function; GO:0005488,binding; GO:0036094,small molecule binding; GO:0043167,ion binding; GO:0043168,anion binding; GO:0050660,flavin adenine dinucleotide binding; GO:0097159,organic cyclic compound binding; GO:1901265,nuc…	PF01565.26:FAD binding domain	--	--	--
LOC108980267	0.0305	1.9729	0.0775	0.0506	14.6687	6.0433	NC_049903.1	15259679	15261432	-	LOC108980267	--	K22395 cinnamyl-alcohol dehydrogenase [EC:1.1.1.195] | (RefSeq) berberine bridge enzyme-like 15 (A)	ko00940: Phenylpropanoid biosynthesis; ko01100: Metabolic pathways; ko01110: Biosynthesis of secondary metabolites	berberine bridge enzyme-like 18 [Juglans regia]	STOX_BERWI RecName: Full=Tetrahydroberberine oxidase {ECO:0000303|PubMed:3402447}; Short=THB oxidase {ECO:0000305}; EC=1.3.3.8 {ECO:0000269|PubMed:21327819, ECO:0000269|PubMed:3402447}; AltName: Full=(S)-tetrahydroprotoberberine oxidase {ECO:0000303|PubMed:21327819}; Short=BwSTOX {ECO:0000303|PubMed:21327819}; Flags: Precursor;	A0A2I4DHP9_JUGRE SubName: Full=berberine bridge enzyme-like 18 {ECO:0000313|RefSeq:XP_018806673.2};	--	GO:0071949,FAD binding; GO:0050328,tetrahydroberberine oxidase activity; GO:0000166,nucleotide binding; GO:0003674,molecular_function; GO:0005488,binding; GO:0036094,small molecule binding; GO:0043167,ion binding; GO:0043168,anion binding; GO:0050660,flavin adenine dinucleotide binding; GO:0097159,organic cyclic compound binding; GO:1901265,nucleoside phosphate binding; GO:1901363,heterocyclic co…	PF01565.26:FAD binding domain	--	--	--
LOC108980287	5.2113	6.3534	5.8503	5.0377	2.6384	14.7771	NC_049913.1	8553200	8555565	+	LOC108980287	--	K13418 somatic embryogenesis receptor kinase 1 [EC:2.7.10.1 2.7.11.1] | (RefSeq) somatic embryogenesis receptor kinase 2 (A)	--	leucine-rich repeat protein 1-like [Juglans regia]	LRR1_ARATH RecName: Full=Leucine-rich repeat protein 1 {ECO:0000303|PubMed:19712067}; Short=AtLRR1 {ECO:0000303|PubMed:19712067}; Flags: Precursor;	A0A2I4DHS5_JUGRE SubName: Full=leucine-rich repeat protein 1-like {ECO:0000313|RefSeq:XP_018806697.1};	FOG: Leucine rich repeat	GO:0006952,defense response; GO:0007165,signal transduction; GO:0006950,response to stress; GO:0008150,biological_process; GO:0050896,response to stimulus; GO:0007154,cell communication; GO:0009987,cellular process; GO:0023052,signaling; GO:0050789,regulation of biological process; GO:0050794,regulation of cellular process; GO:0051716,cellular response to stimulus; GO:0065007,biological regulation	PF12799.10:Leucine Rich repeats (2 copies)	--	--	--
LOC108980289	8.97	12.9015	15.694	15.2693	24.5924	20.8672	NC_049913.1	8556810	8570038	-	LOC108980289	--	--	--	uncharacterized protein At2g33490-like [Juglans regia]	Y2349_ARATH RecName: Full=Uncharacterized protein At2g33490;	A0A2I4DHS8_JUGRE SubName: Full=uncharacterized protein At2g33490-like {ECO:0000313|RefSeq:XP_018806699.1};	--	--	PF16746.8:BAR domain of APPL family	--	--	--
LOC108980290	3.4959	9.1859	8.6382	16.4988	15.9178	12.4538	NC_049907.1	37902367	37910776	-	LOC108980290	--	--	--	protein NLP9 isoform X1 [Juglans regia]	NLP8_ARATH RecName: Full=Protein NLP8; Short=AtNLP8; AltName: Full=NIN-like protein 8; AltName: Full=Nodule inception protein-like protein 8;	A0A2I4DHT0_JUGRE SubName: Full=protein NLP9 isoform X1 {ECO:0000313|RefSeq:XP_018806702.2, ECO:0000313|RefSeq:XP_018806710.2};	--	GO:0005634,nucleus; GO:0003677,DNA binding; GO:0003700,DNA-binding transcription factor activity; GO:0006355,regulation of transcription, DNA-templated; GO:0003674,molecular_function; GO:0003676,nucleic acid binding; GO:0005488,binding; GO:0097159,organic cyclic compound binding; GO:1901363,heterocyclic compound binding; GO:0140110,transcription regulator activity; GO:0006139,nucleobase-containin…	PF02042.18:RWP-RK domain	RWP-RK	TF	RWP-RK
LOC108980293	0.5859	1.0579	0.6091	2.534	0.1195	3.1052	NC_049907.1	45177251	45180540	+	LOC108980293	--	--	--	probable inactive nicotinamidase At3g16190 isoform X1 [Juglans regia]	NIC4_ARATH RecName: Full=Probable inactive nicotinamidase At3g16190 {ECO:0000305};	A0A6P9EM25_JUGRE SubName: Full=probable inactive nicotinamidase At3g16190 isoform X1 {ECO:0000313|RefSeq:XP_035548597.1, ECO:0000313|RefSeq:XP_035548599.1};	--	GO:0005829,cytosol; GO:0005575,cellular_component; GO:0005622,intracellular anatomical structure; GO:0005737,cytoplasm; GO:0110165,cellular anatomical entity	PF00857.23:Isochorismatase family	--	--	--
LOC108980296	0.0596	0.1272	0	0	0.0223	0.8564	NC_049905.1	5956421	5959347	-	LOC108980296	--	K00430 peroxidase [EC:1.11.1.7] | (RefSeq) peroxidase P7-like (A)	ko00940: Phenylpropanoid biosynthesis; ko01100: Metabolic pathways; ko01110: Biosynthesis of secondary metabolites	peroxidase P7-like [Juglans regia]	PER4_VITVI RecName: Full=Peroxidase 4 {ECO:0000250|UniProtKB:Q42578}; EC=1.11.1.7; Flags: Precursor;	A0A2I4DHT2_JUGRE RecName: Full=Peroxidase {ECO:0000256|ARBA:ARBA00012313, ECO:0000256|RuleBase:RU362060}; EC=1.11.1.7 {ECO:0000256|ARBA:ARBA00012313, ECO:0000256|RuleBase:RU362060};	--	GO:0005576,extracellular region; GO:0020037,heme binding; GO:0046872,metal ion binding; GO:0004601,peroxidase activity; GO:0042744,hydrogen peroxide catabolic process; GO:0006979,response to oxidative stress; GO:0003674,molecular_function; GO:0005488,binding; GO:0046906,tetrapyrrole binding; GO:0097159,organic cyclic compound binding; GO:1901363,heterocyclic compound binding; GO:0043167,ion bindi…	PF00141.26:Peroxidase	--	--	--
LOC108980300	0	0.0292	0	0.1511	0.1276	0.3449	NW_023352382.1	9	2337	-	LOC108980300	--	K13466 EIX receptor 1/2 | (RefSeq) receptor-like protein EIX2 isoform X1 (A)	ko04626: Plant-pathogen interaction	hypothetical protein I3843_05G188000 [Carya illinoinensis]	EIX2_SOLLC RecName: Full=Receptor-like protein EIX2 {ECO:0000305}; AltName: Full=EIX receptor 2 {ECO:0000312|EMBL:AAR28378.1}; Flags: Precursor;	A0A2I4F941_JUGRE SubName: Full=receptor-like protein EIX2 isoform X2 {ECO:0000313|RefSeq:XP_018828160.1};	FOG: Leucine rich repeat	GO:0016021,integral component of membrane; GO:0005886,plasma membrane; GO:0050832,defense response to fungus; GO:0006950,response to stress; GO:0006952,defense response; GO:0008150,biological_process; GO:0009605,response to external stimulus; GO:0009607,response to biotic stimulus; GO:0009620,response to fungus; GO:0043207,response to external biotic stimulus; GO:0044419,biological process involv…	PF13855.9:Leucine rich repeat	--	--	--
LOC108980308	0.0279	0.0357	0.4606	0.0771	7.3951	2.2757	NC_049901.1	14139159	14141238	-	LOC108980308	--	K20562 biphenyl-4-hydroxylase | (RefSeq) cytochrome P450 71AU50-like (A)	--	cytochrome P450 71AU50-like [Juglans regia]	C7150_PRUMU RecName: Full=Cytochrome P450 71AU50 {ECO:0000303|PubMed:25015725}; EC=1.14.-.- {ECO:0000305};	A0A2I4DHU5_JUGRE SubName: Full=cytochrome P450 71AU50-like {ECO:0000313|RefSeq:XP_018806721.2};	Cytochrome P450 CYP2 subfamily	GO:0016021,integral component of membrane; GO:0020037,heme binding; GO:0005506,iron ion binding; GO:0004497,monooxygenase activity; GO:0016705,oxidoreductase activity, acting on paired donors, with incorporation or reduction of molecular oxygen; GO:0003674,molecular_function; GO:0005488,binding; GO:0046906,tetrapyrrole binding; GO:0097159,organic cyclic compound binding; GO:1901363,heterocyclic c…	PF00067.25:Cytochrome P450	--	--	--
LOC108980314	0.1369	0.1053	0	0.0151	0.4299	2.5222	NC_049914.1	7441114	7443066	-	LOC108980314	--	K15401 long-chain fatty acid omega-monooxygenase [EC:1.14.14.80] | (RefSeq) cytochrome P450 86A1 (A)	ko00071: Fatty acid degradation; ko00073: Cutin, suberine and wax biosynthesis	cytochrome P450 86A1 [Juglans regia]	C86A1_ARATH RecName: Full=Cytochrome P450 86A1; EC=1.14.14.80 {ECO:0000269|PubMed:9500987}; AltName: Full=CYPLXXXVI; AltName: Full=P450-dependent fatty acid omega-hydroxylase; AltName: Full=Protein HYDROXYLASE OF ROOT SUBERIZED TISSUE;	A0A2I4DHV3_JUGRE SubName: Full=cytochrome P450 86A1 {ECO:0000313|RefSeq:XP_018806725.1};	Cytochrome P450 CYP4/CYP19/CYP26 subfamilies	GO:0016021,integral component of membrane; GO:0000325,plant-type vacuole; GO:0018685,alkane 1-monooxygenase activity; GO:0020037,heme binding; GO:0005506,iron ion binding; GO:0102033,long-chain fatty acid omega-hydroxylase activity; GO:0006631,fatty acid metabolic process; GO:0010345,suberin biosynthetic process; GO:0003674,molecular_function; GO:0003824,catalytic activity; GO:0004497,monooxygena…	PF00067.25:Cytochrome P450	--	--	--
LOC108980316	37.3023	36.9258	35.256	43.3075	88.5673	110.242	NC_049907.1	37895516	37899649	-	LOC108980316	--	K13344 peroxin-13 | (RefSeq) peroxisomal membrane protein 13 (A)	ko04146: Peroxisome	peroxisomal membrane protein 13 [Juglans regia]	PEX13_ARATH RecName: Full=Peroxisomal membrane protein 13 {ECO:0000303|PubMed:16813573}; AltName: Full=ABSTINENCE BY MUTUAL CONSENT {ECO:0000303|PubMed:18160292}; AltName: Full=Peroxin-13 {ECO:0000303|PubMed:16813573}; Short=AtPEX13 {ECO:0000303|PubMed:16813573}; AltName: Full=Peroxisome biogenesis protein 13 {ECO:0000303|PubMed:16813573}; AltName: Full=Pex13p {ECO:0000303|PubMed:16813573}; AltNa…	A0A2I4DHV8_JUGRE RecName: Full=Peroxin-13 {ECO:0000256|ARBA:ARBA00029693};	--	GO:0016021,integral component of membrane; GO:1990429,peroxisomal importomer complex; GO:0005778,peroxisomal membrane; GO:0006635,fatty acid beta-oxidation; GO:0016558,protein import into peroxisome matrix; GO:0016560,protein import into peroxisome matrix, docking; GO:0006082,organic acid metabolic process; GO:0006629,lipid metabolic process; GO:0006631,fatty acid metabolic process; GO:0008150,bi…	--	--	--	--
LOC108980317	2.8922	2.2235	2.2718	1.4544	5.9561	11.0052	NC_049911.1	6113649	6116190	-	LOC108980317	--	K17619 magnesium-dependent phosphatase 1 [EC:3.1.3.48 3.1.3.-] | (RefSeq) magnesium-dependent phosphatase 1-like (A)	--	magnesium-dependent phosphatase 1-like [Juglans regia]	--	A0A2I4DHV7_JUGRE SubName: Full=magnesium-dependent phosphatase 1-like {ECO:0000313|RefSeq:XP_018806727.1};	Magnesium-dependent phosphatase	GO:0003993,acid phosphatase activity; GO:0003674,molecular_function; GO:0003824,catalytic activity; GO:0016787,hydrolase activity; GO:0016788,hydrolase activity, acting on ester bonds; GO:0016791,phosphatase activity; GO:0042578,phosphoric ester hydrolase activity	PF12689.10:Acid Phosphatase	--	--	--
LOC108980321	14.9505	18.1206	10.3705	10.7377	32.818	16.6884	NC_049911.1	6150934	6153895	+	LOC108980321	--	K10703 very-long-chain (3R)-3-hydroxyacyl-CoA dehydratase [EC:4.2.1.134] | (RefSeq) very-long-chain (3R)-3-hydroxyacyl-CoA dehydratase PASTICCINO 2A-like (A)	ko00062: Fatty acid elongation; ko01040: Biosynthesis of unsaturated fatty acids; ko01100: Metabolic pathways; ko01110: Biosynthesis of secondary metabolites; ko01212: Fatty acid metabolism	hypothetical protein F2P56_024078, partial [Juglans regia]	HACDA_ORYSJ RecName: Full=Very-long-chain (3R)-3-hydroxyacyl-CoA dehydratase PASTICCINO 2A {ECO:0000305}; EC=4.2.1.134 {ECO:0000250|UniProtKB:Q8VZB2}; AltName: Full=3-hydroxyacyl-CoA dehydratase PASTICCINO 2A; Short=HACD; Short=PAS2A; AltName: Full=Protein tyrosine phosphatase-like protein;	A0A833ULE7_JUGRE RecName: Full=Very-long-chain (3R)-3-hydroxyacyl-CoA dehydratase {ECO:0000256|ARBA:ARBA00013122, ECO:0000256|RuleBase:RU363109}; EC=4.2.1.134 {ECO:0000256|ARBA:ARBA00013122, ECO:0000256|RuleBase:RU363109};	Protein tyrosine phosphatase-like protein PTPLA (contains Pro instead of catalytic Arg)	GO:0030176,integral component of endoplasmic reticulum membrane; GO:0102343,3-hydroxy-arachidoyl-CoA dehydratase activity; GO:0102344,3-hydroxy-behenoyl-CoA dehydratase activity; GO:0102345,3-hydroxy-lignoceroyl-CoA dehydratase activity; GO:0018812,3-hydroxyacyl-CoA dehydratase activity; GO:0102158,very-long-chain 3-hydroxyacyl-CoA dehydratase activity; GO:0030497,fatty acid elongation; GO:003014…	PF04387.17:Protein tyrosine phosphatase-like protein, PTPLA	--	--	--
LOC108980322	10.3156	7.8267	15.5324	8.5891	26.8671	14.9851	NC_049911.1	6118453	6128751	+	LOC108980322	--	K22047 mechanosensitive ion channel protein 1/2/3 | (RefSeq) mechanosensitive ion channel protein 2, chloroplastic (A)	--	mechanosensitive ion channel protein 2, chloroplastic [Juglans regia]	MSL2_ARATH RecName: Full=Mechanosensitive ion channel protein 2, chloroplastic; AltName: Full=Mechanosensitive channel of small conductance-like 2; AltName: Full=MscS-Like protein 2; Flags: Precursor;	A0A2I4DHW3_JUGRE SubName: Full=mechanosensitive ion channel protein 2, chloroplastic {ECO:0000313|RefSeq:XP_018806735.1, ECO:0000313|RefSeq:XP_018806736.1};	--	GO:0009507,chloroplast; GO:0031969,chloroplast membrane; GO:0016021,integral component of membrane; GO:0009526,plastid envelope; GO:0010020,chloroplast fission; GO:0006811,ion transport; GO:0055085,transmembrane transport; GO:0006996,organelle organization; GO:0008150,biological_process; GO:0009657,plastid organization; GO:0009658,chloroplast organization; GO:0009987,cellular process; GO:0016043,…	PF00924.21:Mechanosensitive ion channel	--	--	--
LOC108980323	1.5002	3.8885	2.0662	11.263	4.559	22.6847	NC_049911.1	6105141	6108620	-	LOC108980323	--	--	--	uncharacterized protein LOC108980323 [Juglans regia]	--	A0A2I4DHW4_JUGRE SubName: Full=uncharacterized protein LOC108980323 {ECO:0000313|RefSeq:XP_018806738.1, ECO:0000313|RefSeq:XP_018806739.1};	--	--	--	--	--	--
LOC108980328	0.1831	0.1304	0.2844	0.0675	1.8942	0.8779	NC_049911.1	6163989	6172850	-	LOC108980328	--	K09264 MADS-box transcription factor, plant | (RefSeq) MADS-box transcription factor 23-like isoform X1 (A)	--	hypothetical protein F2P56_024080, partial [Juglans regia]	SVP_ARATH RecName: Full=MADS-box protein SVP {ECO:0000303|PubMed:10758486}; AltName: Full=Protein SHORT VEGETATIVE PHASE {ECO:0000303|PubMed:10758486};	A0A833TYY6_JUGRE SubName: Full=Uncharacterized protein {ECO:0000313|EMBL:KAF5454412.1}; Flags: Fragment;	MADS box transcription factor	GO:0005634,nucleus; GO:0003700,DNA-binding transcription factor activity; GO:0000981,DNA-binding transcription factor activity, RNA polymerase II-specific; GO:0000900,translation repressor activity, mRNA regulatory element binding; GO:0046983,protein dimerization activity; GO:0000978,RNA polymerase II cis-regulatory region sequence-specific DNA binding; GO:0043565,sequence-specific DNA binding; G…	PF00319.21:SRF-type transcription factor (DNA-binding and dimerisation domain)	MADS-MIKC	TF	MADS->MADS-MIKC
LOC108980342	3.3815	4.0469	3.1906	5.4573	4.1176	8.4447	NC_049901.1	13232976	13240213	+	LOC108980342	--	K11851 ubiquitin carboxyl-terminal hydrolase 30 [EC:3.4.19.12] | (RefSeq) ubiquitin carboxyl-terminal hydrolase 27 isoform X1 (A)	--	ubiquitin carboxyl-terminal hydrolase 27 isoform X2 [Juglans regia]	UBP27_ARATH RecName: Full=Ubiquitin carboxyl-terminal hydrolase 27; EC=3.4.19.12; AltName: Full=Deubiquitinating enzyme 27; Short=AtUBP27; AltName: Full=Ubiquitin thioesterase 27; AltName: Full=Ubiquitin-specific-processing protease 27;	A0A2I4DHZ4_JUGRE RecName: Full=Ubiquitin carboxyl-terminal hydrolase {ECO:0000256|RuleBase:RU366025}; EC=3.4.19.12 {ECO:0000256|RuleBase:RU366025};	Ubiquitin C-terminal hydrolase	GO:0005829,cytosol; GO:0016021,integral component of membrane; GO:0005634,nucleus; GO:0004843,thiol-dependent ubiquitin-specific protease activity; GO:0004197,cysteine-type endopeptidase activity; GO:0016579,protein deubiquitination; GO:0006511,ubiquitin-dependent protein catabolic process; GO:0003674,molecular_function; GO:0003824,catalytic activity; GO:0008233,peptidase activity; GO:0008242,ome…	PF00443.32:Ubiquitin carboxyl-terminal hydrolase	--	--	--
LOC108980349	22.9137	37.4439	21.7201	26.3859	29.4849	45.1987	NC_049906.1	32428253	32431631	-	LOC108980349	--	K01785 aldose 1-epimerase [EC:5.1.3.3] | (RefSeq) galactose mutarotase (A)	ko00010: Glycolysis / Gluconeogenesis; ko00052: Galactose metabolism; ko01100: Metabolic pathways; ko01110: Biosynthesis of secondary metabolites	galactose mutarotase [Juglans regia]	--	A0A2I4DI08_JUGRE RecName: Full=Aldose 1-epimerase {ECO:0000256|PIRNR:PIRNR005096}; EC=5.1.3.3 {ECO:0000256|PIRNR:PIRNR005096};	Predicted mutarotase	GO:0004034,aldose 1-epimerase activity; GO:0030246,carbohydrate binding; GO:0033499,galactose catabolic process via UDP-galactose; GO:0006006,glucose metabolic process; GO:0003674,molecular_function; GO:0003824,catalytic activity; GO:0016853,isomerase activity; GO:0016854,racemase and epimerase activity; GO:0016857,racemase and epimerase activity, acting on carbohydrates and derivatives; GO:00054…	PF01263.23:Aldose 1-epimerase	--	--	--
LOC108980353	0.0118	0.0302	0.015	0.0196	0.1652	0.055	NC_049906.1	3580247	3603591	-	LOC108980353	--	K13430 serine/threonine-protein kinase PBS1 [EC:2.7.11.1] | (RefSeq) serine/threonine-protein kinase PBS1-like (A)	ko04626: Plant-pathogen interaction	uncharacterized protein LOC108980353 [Juglans regia]	WAK2_ARATH RecName: Full=Wall-associated receptor kinase 2; EC=2.7.11.-; Flags: Precursor;	A0A6P9EHZ9_JUGRE SubName: Full=uncharacterized protein LOC108980353 {ECO:0000313|RefSeq:XP_035546996.1};	--	GO:0016021,integral component of membrane; GO:0005634,nucleus; GO:0005886,plasma membrane; GO:0005524,ATP binding; GO:0005509,calcium ion binding; GO:0030247,polysaccharide binding; GO:0106310,protein serine kinase activity; GO:0004674,protein serine/threonine kinase activity; GO:0007166,cell surface receptor signaling pathway; GO:0009992,cellular water homeostasis; GO:0009311,oligosaccharide met…	PF00069.28:Protein kinase domain	--	--	--
LOC108980358	5.1438	5.8665	19.5203	11.6256	53.7415	72.7879	NC_049907.1	46670297	46673797	-	LOC108980358	--	K00864 glycerol kinase [EC:2.7.1.30] | (RefSeq) glycerol kinase (A)	ko00561: Glycerolipid metabolism; ko01100: Metabolic pathways; ko04626: Plant-pathogen interaction	glycerol kinase [Juglans regia]	GLPK_ARATH RecName: Full=Glycerol kinase; Short=Glycerokinase; EC=2.7.1.30; AltName: Full=ATP:glycerol 3-phosphotransferase; AltName: Full=Protein GLYCEROL INSENSITIVE 1; AltName: Full=Protein NONHOST RESISTANCE TO P. S. PHASEOLICOLA 1;	A0A2I4DI22_JUGRE RecName: Full=Glycerol kinase {ECO:0000256|ARBA:ARBA00012099}; EC=2.7.1.30 {ECO:0000256|ARBA:ARBA00012099};	Ribulose kinase and related carbohydrate kinases	GO:0005829,cytosol; GO:0005739,mitochondrion; GO:0005524,ATP binding; GO:0004370,glycerol kinase activity; GO:0016773,phosphotransferase activity, alcohol group as acceptor; GO:0042742,defense response to bacterium; GO:0019563,glycerol catabolic process; GO:0006071,glycerol metabolic process; GO:0046167,glycerol-3-phosphate biosynthetic process; GO:0016310,phosphorylation; GO:0009617,response to …	PF00370.24:FGGY family of carbohydrate kinases, N-terminal domain	--	--	--
LOC108980360	0.6837	0.623	0.444	0.6723	2.4024	0.9743	NC_049907.1	46621515	46633074	+	LOC108980360	--	--	--	cis-3-alkyl-4-alkyloxetan-2-one decarboxylase isoform X1 [Juglans regia]	--	A0A2I4DI39_JUGRE SubName: Full=cis-3-alkyl-4-alkyloxetan-2-one decarboxylase isoform X1 {ECO:0000313|RefSeq:XP_018806802.1};	Predicted hydrolase/acyltransferase (alpha/beta hydrolase superfamily)	GO:0003824,catalytic activity; GO:0003674,molecular_function	PF00561.23:alpha/beta hydrolase fold	--	--	--
LOC108980373	3.9193	2.7066	3.801	3.9038	4.1078	7.6446	NC_049916.1	21975290	21980727	+	LOC108980373	--	K17616 CTD small phosphatase-like protein 2 [EC:3.1.3.-] | (RefSeq) probable C-terminal domain small phosphatase (A)	--	probable C-terminal domain small phosphatase [Juglans regia]	TIM50_PHYIN RecName: Full=Mitochondrial import inner membrane translocase subunit TIM50; AltName: Full=NIF domain protein 3; Flags: Precursor;	A0A2I4GPZ2_JUGRE SubName: Full=probable C-terminal domain small phosphatase {ECO:0000313|RefSeq:XP_018806820.1, ECO:0000313|RefSeq:XP_035542431.1};	TFIIF-interacting CTD phosphatase, including NLI-interacting factor (involved in RNA polymerase II regulation)	GO:0016021,integral component of membrane; GO:0005744,TIM23 mitochondrial import inner membrane translocase complex; GO:0015031,protein transport; GO:0006810,transport; GO:0006811,ion transport; GO:0006820,anion transport; GO:0008104,protein localization; GO:0008150,biological_process; GO:0015833,peptide transport; GO:0033036,macromolecule localization; GO:0042886,amide transport; GO:0045184,esta…	PF03031.21:NLI interacting factor-like phosphatase	--	--	--
LOC108980387	3.4884	2.5248	4.1543	4.037	4.6159	2.9781	NC_049911.1	31745765	31750033	-	LOC108980387	--	K14684 solute carrier family 25 (mitochondrial phosphate transporter), member 23/24/25/41 | (RefSeq) adenine nucleotide transporter BT1, chloroplastic/mitochondrial (A)	--	probable mitochondrial adenine nucleotide transporter BTL3 [Juglans regia]	BRTL3_ARATH RecName: Full=Probable mitochondrial adenine nucleotide transporter BTL3; AltName: Full=Adenine nucleotide transporter BT1-like protein 3;	A0A2I4DI65_JUGRE SubName: Full=probable mitochondrial adenine nucleotide transporter BTL3 {ECO:0000313|RefSeq:XP_018806833.1};	Mitochondrial solute carrier protein	GO:0016021,integral component of membrane; GO:0005743,mitochondrial inner membrane; GO:0009536,plastid; GO:0055085,transmembrane transport; GO:0006810,transport; GO:0008150,biological_process; GO:0009987,cellular process; GO:0051179,localization; GO:0051234,establishment of localization; GO:0005575,cellular_component; GO:0016020,membrane; GO:0031224,intrinsic component of membrane; GO:0110165,cel…	PF00153.30:Mitochondrial carrier protein	--	--	--
LOC108980388	1.4867	23.9646	11.9917	9.7735	28.8271	8.3908	NC_049911.1	31756877	31758347	-	LOC108980388	--	--	--	uncharacterized protein LOC108980388 [Juglans regia]	--	A0A2I4DI55_JUGRE SubName: Full=uncharacterized protein LOC108980388 {ECO:0000313|RefSeq:XP_018806834.1};	--	--	--	--	--	--
LOC108980394	0.8103	0.7354	1.287	0.5976	14.0848	10.9039	NC_049911.1	31731672	31734014	+	LOC108980394	--	--	--	signal peptidase complex-like protein DTM1 [Juglans regia]	DTM1_ORYSJ RecName: Full=Signal peptidase complex-like protein DTM1 {ECO:0000305}; AltName: Full=Protein DEFECTIVE TAPETUM AND MEIOCYTES 1 {ECO:0000303|PubMed:22111585}; Flags: Precursor;	A0A2I4DI67_JUGRE SubName: Full=signal peptidase complex-like protein DTM1 {ECO:0000313|RefSeq:XP_018806845.1};	--	GO:0005789,endoplasmic reticulum membrane; GO:0016021,integral component of membrane; GO:0005787,signal peptidase complex; GO:0048658,anther wall tapetum development; GO:0009555,pollen development; GO:0006465,signal peptide processing; GO:0000003,reproduction; GO:0003006,developmental process involved in reproduction; GO:0007275,multicellular organism development; GO:0008150,biological_process; G…	PF06645.16:Microsomal signal peptidase 12 kDa subunit (SPC12)	--	--	--
LOC108980412	6.2165	7.8564	11.1235	11.249	36.8439	19.7583	NC_049916.1	5312750	5316101	-	LOC108980412	--	--	--	probable folate-biopterin transporter 7 [Juglans regia]	FBT7_ARATH RecName: Full=Probable folate-biopterin transporter 7;	A0A2I4DIA0_JUGRE SubName: Full=probable folate-biopterin transporter 7 {ECO:0000313|RefSeq:XP_018806867.2};	--	GO:0016021,integral component of membrane; GO:0005575,cellular_component; GO:0016020,membrane; GO:0031224,intrinsic component of membrane; GO:0110165,cellular anatomical entity	PF03092.19:BT1 family	--	--	--
LOC108980416	2.5684	2.041	4.3008	3.1499	3.7065	2.7625	NC_049910.1	31602242	31606204	-	LOC108980416	--	K03100 signal peptidase I [EC:3.4.21.89] | (RefSeq) chloroplast processing peptidase-like isoform X1 (A)	ko03060: Protein export	chloroplast processing peptidase-like isoform X2 [Juglans regia]	PLSP1_ARATH RecName: Full=Chloroplast processing peptidase; EC=3.4.21.89; AltName: Full=Signal peptidase I-3; Flags: Precursor;	A0A2I4DI98_JUGRE SubName: Full=chloroplast processing peptidase-like isoform X2 {ECO:0000313|RefSeq:XP_018806876.1};	Mitochondrial inner membrane protease, subunit IMP1	GO:0009507,chloroplast; GO:0009941,chloroplast envelope; GO:0009535,chloroplast thylakoid membrane; GO:0005887,integral component of plasma membrane; GO:0009526,plastid envelope; GO:0055035,plastid thylakoid membrane; GO:0008233,peptidase activity; GO:0004252,serine-type endopeptidase activity; GO:0051604,protein maturation; GO:0006465,signal peptide processing; GO:0010027,thylakoid membrane orga…	PF10502.12:Signal peptidase, peptidase S26	--	--	--
LOC108980423	13.6213	6.0745	2.4549	2.3889	24.0151	24.324	NC_049903.1	30265575	30269151	-	LOC108980423	--	--	--	RHOMBOID-like protein 4 [Juglans regia]	RBL4_ARATH RecName: Full=RHOMBOID-like protein 4 {ECO:0000303|PubMed:16223493, ECO:0000303|PubMed:17181860}; Short=AtRBL4 {ECO:0000303|PubMed:16223493, ECO:0000303|PubMed:17181860}; EC=3.4.21.- {ECO:0000305};	A0A2I4DIB0_JUGRE RecName: Full=RHOMBOID-like protein {ECO:0000256|RuleBase:RU362115}; EC=3.4.21.- {ECO:0000256|RuleBase:RU362115}; AltName: Full=Rhomboid-like protein {ECO:0000256|RuleBase:RU362115};	Rhomboid family proteins	GO:0016021,integral component of membrane; GO:0009506,plasmodesma; GO:0004252,serine-type endopeptidase activity; GO:0006508,proteolysis; GO:0003674,molecular_function; GO:0003824,catalytic activity; GO:0004175,endopeptidase activity; GO:0008233,peptidase activity; GO:0008236,serine-type peptidase activity; GO:0016787,hydrolase activity; GO:0017171,serine hydrolase activity; GO:0140096,catalytic …	PF01694.25:Rhomboid family	--	--	--
LOC108980424	5.5697	5.4947	4.478	7.1708	25.6478	20.9184	NC_049903.1	30272709	30274329	-	LOC108980424	--	--	--	putative 4-hydroxy-4-methyl-2-oxoglutarate aldolase 3 [Juglans regia]	RRAA3_ARATH RecName: Full=Putative 4-hydroxy-4-methyl-2-oxoglutarate aldolase 3; Short=HMG aldolase 3; EC=4.1.3.17; AltName: Full=Oxaloacetate decarboxylase; Short=OAA decarboxylase; EC=4.1.1.112; AltName: Full=Regulator of ribonuclease activity homolog 3; AltName: Full=RraA-like protein 3;	A0A6P9EMM3_JUGRE RecName: Full=4-hydroxy-4-methyl-2-oxoglutarate aldolase {ECO:0000256|RuleBase:RU004338}; Short=HMG aldolase {ECO:0000256|RuleBase:RU004338}; EC=4.1.1.112 {ECO:0000256|RuleBase:RU004338}; EC=4.1.3.17 {ECO:0000256|RuleBase:RU004338}; AltName: Full=Oxaloacetate decarboxylase {ECO:0000256|RuleBase:RU004338};	--	GO:0009536,plastid; GO:0047443,4-hydroxy-4-methyl-2-oxoglutarate aldolase activity; GO:0046872,metal ion binding; GO:0008948,oxaloacetate decarboxylase activity; GO:0008428,ribonuclease inhibitor activity; GO:0051252,regulation of RNA metabolic process; GO:0003674,molecular_function; GO:0003824,catalytic activity; GO:0016829,lyase activity; GO:0016830,carbon-carbon lyase activity; GO:0016833,oxo-…	PF03737.18:Aldolase/RraA	--	--	--
LOC108980431	8.4056	16.2199	18.713	22.0701	26.7959	16.3907	NC_049911.1	33050908	33058317	+	LOC108980431	--	K01535 H+-transporting ATPase [EC:7.1.2.1] | (RefSeq) plasma membrane ATPase 4-like (A)	ko00190: Oxidative phosphorylation; ko01100: Metabolic pathways	plasma membrane ATPase 4-like [Juglans regia]	PMA4_NICPL RecName: Full=Plasma membrane ATPase 4; EC=7.1.2.1; AltName: Full=Proton pump 4;	A0A2I4DIC6_JUGRE RecName: Full=Plasma membrane ATPase {ECO:0000256|RuleBase:RU362083}; EC=7.1.2.1 {ECO:0000256|RuleBase:RU362083};	Plasma membrane H+-transporting ATPase	GO:0016021,integral component of membrane; GO:0005886,plasma membrane; GO:0005524,ATP binding; GO:0016887,ATPase activity; GO:0046872,metal ion binding; GO:0008553,proton-exporting ATPase activity, phosphorylative mechanism; GO:0120029,proton export across plasma membrane; GO:0000166,nucleotide binding; GO:0003674,molecular_function; GO:0005488,binding; GO:0017076,purine nucleotide binding; GO:00…	PF00122.23:E1-E2 ATPase	--	--	--
LOC108980442	8.3479	4.1115	15.8944	12.367	15.4616	14.8582	NC_049905.1	12385581	12391189	-	LOC108980442	--	K01904 4-coumarate--CoA ligase [EC:6.2.1.12] | (RefSeq) 4-coumarate--CoA ligase-like 7 (A)	ko00130: Ubiquinone and other terpenoid-quinone biosynthesis; ko00940: Phenylpropanoid biosynthesis; ko01100: Metabolic pathways; ko01110: Biosynthesis of secondary metabolites	hypothetical protein F2P56_011271, partial [Juglans regia]	CCL7_HUMLU RecName: Full=Probable CoA ligase CCL7 {ECO:0000305|PubMed:23300257}; Short=HlCCL7 {ECO:0000303|PubMed:23300257}; EC=6.2.1.- {ECO:0000305|PubMed:23300257};	A0A834D0X5_JUGRE SubName: Full=Uncharacterized protein {ECO:0000313|EMBL:KAF5470781.1}; Flags: Fragment;	Acyl-CoA synthetase	GO:0005829,cytosol; GO:0005524,ATP binding; GO:0016405,CoA-ligase activity; GO:0000166,nucleotide binding; GO:0003674,molecular_function; GO:0005488,binding; GO:0017076,purine nucleotide binding; GO:0030554,adenyl nucleotide binding; GO:0032553,ribonucleotide binding; GO:0032555,purine ribonucleotide binding; GO:0032559,adenyl ribonucleotide binding; GO:0035639,purine ribonucleoside triphosphate …	PF00501.31:AMP-binding enzyme	--	--	--
LOC108980444	0.0334	0	0	0.0555	0.1312	1.286	NC_049909.1	17040677	17042299	-	LOC108980444	--	--	--	AT-hook motif nuclear-localized protein 23-like isoform X1 [Juglans regia]	AHL23_ARATH RecName: Full=AT-hook motif nuclear-localized protein 23 {ECO:0000312|EMBL:FAA00294.1};	A0A2I4DID9_JUGRE SubName: Full=AT-hook motif nuclear-localized protein 23-like isoform X1 {ECO:0000313|RefSeq:XP_018806916.1};	--	GO:0005634,nucleus; GO:0003700,DNA-binding transcription factor activity; GO:0003680,minor groove of adenine-thymine-rich DNA binding; GO:0003674,molecular_function; GO:0140110,transcription regulator activity; GO:0000217,DNA secondary structure binding; GO:0003676,nucleic acid binding; GO:0003677,DNA binding; GO:0005488,binding; GO:0097159,organic cyclic compound binding; GO:1901363,heterocyclic…	PF03479.18:Plants and Prokaryotes Conserved (PCC) domain	--	--	--
LOC108980445	0.4532	1.9533	0.2618	0.6837	1.802	2.3058	NC_049909.1	17020862	17021510	-	LOC108980445	--	--	--	uncharacterized protein LOC108980445 [Juglans regia]	--	A0A2I4DIE9_JUGRE SubName: Full=uncharacterized protein LOC108980445 {ECO:0000313|RefSeq:XP_018806917.1};	--	--	PF02519.17:Auxin responsive protein	--	--	--
LOC108980454	0.2457	0.4445	0.7897	0.2559	5.9974	15.8747	NC_049901.1	17375440	17377289	+	LOC108980454	--	K20716 mitogen-activated protein kinase kinase kinase 17/18 | (RefSeq) mitogen-activated protein kinase kinase kinase 18-like (A)	ko04016: MAPK signaling pathway - plant	mitogen-activated protein kinase kinase kinase 18-like [Juglans regia]	M3K18_ARATH RecName: Full=Mitogen-activated protein kinase kinase kinase 18 {ECO:0000303|PubMed:26443375}; EC=2.7.11.25 {ECO:0000255|PROSITE-ProRule:PRU00159, ECO:0000269|PubMed:25680457, ECO:0000269|PubMed:26443375};	A0A2I4DIF7_JUGRE SubName: Full=mitogen-activated protein kinase kinase kinase 18-like {ECO:0000313|RefSeq:XP_018806927.2};	MEKK and related serine/threonine protein kinases	GO:0005634,nucleus; GO:0005524,ATP binding; GO:0004709,MAP kinase kinase kinase activity; GO:0004672,protein kinase activity; GO:0019901,protein kinase binding; GO:0106310,protein serine kinase activity; GO:0004674,protein serine/threonine kinase activity; GO:0009738,abscisic acid-activated signaling pathway; GO:1902457,negative regulation of stomatal opening; GO:0009789,positive regulation of ab…	PF00069.28:Protein kinase domain	--	--	--
LOC108980457	0.1441	0.0615	0.061	0.0531	1.0415	0.1867	NC_049911.1	30300674	30303586	+	LOC108980457	--	K13065 shikimate O-hydroxycinnamoyltransferase [EC:2.3.1.133] | (RefSeq) shikimate O-hydroxycinnamoyltransferase-like (A)	ko00940: Phenylpropanoid biosynthesis; ko00941: Flavonoid biosynthesis; ko00945: Stilbenoid, diarylheptanoid and gingerol biosynthesis; ko01100: Metabolic pathways; ko01110: Biosynthesis of secondary metabolites	protein ECERIFERUM 2-like [Juglans regia]	CER2_ARATH RecName: Full=Protein ECERIFERUM 2;	A0A2I4DIF6_JUGRE SubName: Full=protein ECERIFERUM 2-like {ECO:0000313|RefSeq:XP_018806930.2};	--	GO:0005783,endoplasmic reticulum; GO:0005634,nucleus; GO:0016747,transferase activity, transferring acyl groups other than amino-acyl groups; GO:0071555,cell wall organization; GO:0009555,pollen development; GO:0042761,very long-chain fatty acid biosynthetic process; GO:0010025,wax biosynthetic process; GO:0003674,molecular_function; GO:0003824,catalytic activity; GO:0016740,transferase activity;…	PF02458.18:Transferase family	--	--	--
LOC108980458	2.6562	2.6472	3.1876	3.5591	5.6598	10.3233	NC_049907.1	37809503	37814826	+	LOC108980458	--	K01802 peptidylprolyl isomerase [EC:5.2.1.8] | (RefSeq) peptidyl-prolyl cis-trans isomerase FKBP16-3, chloroplastic-like isoform X1 (A)	--	peptidyl-prolyl cis-trans isomerase FKBP16-3, chloroplastic-like isoform X1 [Juglans regia]	FK163_ARATH RecName: Full=Peptidyl-prolyl cis-trans isomerase FKBP16-3, chloroplastic; Short=PPIase FKBP16-3; EC=5.2.1.8; AltName: Full=FK506-binding protein 16-3; Short=AtFKBP16-3; AltName: Full=Immunophilin FKBP16-3; AltName: Full=Rotamase; Flags: Precursor;	A0A2I4DIC2_JUGRE RecName: Full=Peptidylprolyl isomerase {ECO:0000256|PROSITE-ProRule:PRU00277}; EC=5.2.1.8 {ECO:0000256|PROSITE-ProRule:PRU00277};	FKBP-type peptidyl-prolyl cis-trans isomerase	GO:0009507,chloroplast; GO:0009570,chloroplast stroma; GO:0009534,chloroplast thylakoid; GO:0009543,chloroplast thylakoid lumen; GO:0005829,cytosol; GO:0009579,thylakoid; GO:0031977,thylakoid lumen; GO:0003755,peptidyl-prolyl cis-trans isomerase activity; GO:0003674,molecular_function; GO:0003824,catalytic activity; GO:0016853,isomerase activity; GO:0016859,cis-trans isomerase activity; GO:014009…	PF00254.31:FKBP-type peptidyl-prolyl cis-trans isomerase	--	--	--
LOC108980459	0.3485	0.1241	0.2214	0.9425	0.2389	0.8127	NC_049914.1	9845551	9847153	+	LOC108980459	--	K09422 transcription factor MYB, plant | (RefSeq) transcription factor MYB48-like isoform X1 (A)	--	hypothetical protein F2P56_032600 [Juglans regia]	MYB48_ARATH RecName: Full=Transcription factor MYB48; AltName: Full=Myb-related protein 48; Short=AtMYB48;	A0A833WWY6_JUGRE SubName: Full=Uncharacterized protein {ECO:0000313|EMBL:KAF5447011.1};	Transcription factor, Myb superfamily	GO:0005829,cytosol; GO:0005634,nucleus; GO:0003700,DNA-binding transcription factor activity; GO:0043565,sequence-specific DNA binding; GO:0000976,transcription regulatory region sequence-specific DNA binding; GO:0006355,regulation of transcription, DNA-templated; GO:0003674,molecular_function; GO:0140110,transcription regulator activity; GO:0003676,nucleic acid binding; GO:0003677,DNA binding; G…	PF00249.34:Myb-like DNA-binding domain	MYB-related	TF	MYB->MYB-related
LOC108980463	0.3034	0.1555	0.0514	0.358	0.068	0.566	NC_049912.1	28091227	28092923	+	LOC108980463	--	--	--	uncharacterized protein LOC122301144 isoform X1 [Carya illinoinensis]	--	A0A833X1U2_JUGRE SubName: Full=Uncharacterized protein {ECO:0000313|EMBL:KAF5453251.1};	--	--	--	--	--	--
LOC108980467	8.2507	6.5291	6.6541	7.5129	8.1648	7.7969	NC_049912.1	28072743	28080659	-	LOC108980467	--	--	--	PX domain-containing protein EREX-like isoform X1 [Juglans regia]	EREX_ARATH RecName: Full=PX domain-containing protein EREX {ECO:0000305}; AltName: Full=Protein ENDOSOMAL RAB EFFECTOR WITH PX-DOMAIN {ECO:0000303|PubMed:27288222};	A0A2I4DIH1_JUGRE SubName: Full=PX domain-containing protein EREX-like isoform X1 {ECO:0000313|RefSeq:XP_018806945.2, ECO:0000313|RefSeq:XP_018806946.2};	--	GO:0005737,cytoplasm; GO:0005829,cytosol; GO:0010008,endosome membrane; GO:0035091,phosphatidylinositol binding; GO:0015031,protein transport; GO:0003674,molecular_function; GO:0005488,binding; GO:0005543,phospholipid binding; GO:0008289,lipid binding; GO:0006810,transport; GO:0006811,ion transport; GO:0006820,anion transport; GO:0008104,protein localization; GO:0008150,biological_process; GO:001…	PF00787.27:PX domain	--	--	--
LOC108980472	11.6444	17.7954	14.9199	23.2696	23.779	38.114	NC_049902.1	1706458	1711838	-	LOC108980472	--	K17890 autophagy-related protein 16-1 | (RefSeq) autophagy-related protein 16 isoform X1 (A)	ko04136: Autophagy - other	autophagy-related protein 16 isoform X1 [Juglans regia]	ATG16_ARATH RecName: Full=Autophagy-related protein 16 {ECO:0000305};	A0A6P9E7C0_JUGRE SubName: Full=autophagy-related protein 16 isoform X1 {ECO:0000313|RefSeq:XP_035543374.1};	WD40 repeat protein TipD	GO:0000421,autophagosome membrane; GO:0000045,autophagosome assembly; GO:0015031,protein transport; GO:0006914,autophagy; GO:0006996,organelle organization; GO:0007033,vacuole organization; GO:0008150,biological_process; GO:0008152,metabolic process; GO:0009056,catabolic process; GO:0009987,cellular process; GO:0016043,cellular component organization; GO:0016236,macroautophagy; GO:0022607,cellula…	PF00400.35:WD domain, G-beta repeat	--	--	--
LOC108980473	23.9327	15.7639	2.4559	35.3841	3.2607	55.71	NC_049902.1	1703048	1705097	-	LOC108980473	--	K16292 KDEL-tailed cysteine endopeptidase [EC:3.4.22.-] | (RefSeq) vignain-like (A)	--	vignain-like [Juglans regia]	CYSEP_RICCO RecName: Full=Vignain; EC=3.4.22.-; AltName: Full=Cysteine endopeptidase; Flags: Precursor;	A0A2I4DII8_JUGRE SubName: Full=vignain-like {ECO:0000313|RefSeq:XP_018806957.2};	Cysteine proteinase Cathepsin L	GO:0031410,cytoplasmic vesicle; GO:0008234,cysteine-type peptidase activity; GO:0006508,proteolysis; GO:0003674,molecular_function; GO:0003824,catalytic activity; GO:0008233,peptidase activity; GO:0016787,hydrolase activity; GO:0140096,catalytic activity, acting on a protein; GO:0006807,nitrogen compound metabolic process; GO:0008150,biological_process; GO:0008152,metabolic process; GO:0019538,pr…	PF00112.26:Papain family cysteine protease	--	--	--
LOC108980477	8.754	4.0789	2.4269	1.6948	13.9448	5.3584	NC_049912.1	28710503	28713208	-	LOC108980477	--	K01714 4-hydroxy-tetrahydrodipicolinate synthase [EC:4.3.3.7] | (RefSeq) 4-hydroxy-tetrahydrodipicolinate synthase, chloroplastic-like (A)	ko00261: Monobactam biosynthesis; ko00300: Lysine biosynthesis; ko01100: Metabolic pathways; ko01110: Biosynthesis of secondary metabolites; ko01230: Biosynthesis of amino acids	LOW QUALITY PROTEIN: 4-hydroxy-tetrahydrodipicolinate synthase, chloroplastic-like [Juglans microcarpa x Juglans regia]	DAPA2_ARATH RecName: Full=4-hydroxy-tetrahydrodipicolinate synthase 2, chloroplastic; Short=HTPA synthase 2; EC=4.3.3.7; Flags: Precursor;	A0A2I4GRZ4_JUGRE RecName: Full=4-hydroxy-tetrahydrodipicolinate synthase {ECO:0000256|ARBA:ARBA00012086}; EC=4.3.3.7 {ECO:0000256|ARBA:ARBA00012086};	--	GO:0009507,chloroplast; GO:0008840,4-hydroxy-tetrahydrodipicolinate synthase activity; GO:0019877,diaminopimelate biosynthetic process; GO:0009089,lysine biosynthetic process via diaminopimelate; GO:0003674,molecular_function; GO:0003824,catalytic activity; GO:0016829,lyase activity; GO:0016835,carbon-oxygen lyase activity; GO:0016836,hydro-lyase activity; GO:0006082,organic acid metabolic proces…	PF00701.25:Dihydrodipicolinate synthetase family	--	--	--
LOC108980480	2.3456	1.6252	2.6051	1.73	4.6568	2.3904	NC_049912.1	28735486	28737024	-	LOC108980480	--	--	--	AT-hook motif nuclear-localized protein 22-like [Juglans regia]	AHL22_ARATH RecName: Full=AT-hook motif nuclear-localized protein 22 {ECO:0000312|EMBL:FAA00293.1};	A0A2I4DIJ1_JUGRE RecName: Full=AT-hook motif nuclear-localized protein {ECO:0000256|PIRNR:PIRNR016021};	--	GO:0005634,nucleus; GO:0003700,DNA-binding transcription factor activity; GO:0042826,histone deacetylase binding; GO:0003680,minor groove of adenine-thymine-rich DNA binding; GO:0043621,protein self-association; GO:0009908,flower development; GO:0009640,photomorphogenesis; GO:0009647,skotomorphogenesis; GO:0010228,vegetative to reproductive phase transition of meristem; GO:0003674,molecular_funct…	PF03479.18:Plants and Prokaryotes Conserved (PCC) domain	--	--	--
LOC108980512	0.1075	0	0.323	0.1082	0.3947	0.3306	NC_049903.1	5014954	5019989	-	LOC108980512	--	K04121 ent-kaurene synthase [EC:4.2.3.19] | (RefSeq) ent-kaurene synthase TSP4, chloroplastic-like isoform X1 (A)	ko00904: Diterpenoid biosynthesis; ko01100: Metabolic pathways; ko01110: Biosynthesis of secondary metabolites	S-linalool synthase-like [Juglans regia]	LIS_CLABR RecName: Full=S-linalool synthase; EC=4.2.3.25;	A0A2I4DIL9_JUGRE SubName: Full=S-linalool synthase-like {ECO:0000313|RefSeq:XP_018806995.1};	--	GO:0000287,magnesium ion binding; GO:0034007,S-linalool synthase activity; GO:0010333,terpene synthase activity; GO:0003674,molecular_function; GO:0005488,binding; GO:0043167,ion binding; GO:0043169,cation binding; GO:0046872,metal ion binding; GO:0003824,catalytic activity; GO:0016829,lyase activity; GO:0016835,carbon-oxygen lyase activity; GO:0016838,carbon-oxygen lyase activity, acting on phos…	PF03936.19:Terpene synthase family, metal binding domain	--	--	--
LOC108980521	34.2197	19.2534	40.1949	24.5803	30.9782	59.4565	NC_049912.1	22974903	22989423	-	LOC108980521	--	--	--	hypothetical protein F2P56_027574, partial [Juglans regia]	--	A0A833U8W2_JUGRE SubName: Full=Uncharacterized protein {ECO:0000313|EMBL:KAF5452598.1}; Flags: Fragment;	WD40 repeat-containing protein	--	PF00400.35:WD domain, G-beta repeat	--	--	--
LOC108980523	37.2345	34.8066	42.9731	55.1102	43.9203	69.5959	NC_049915.1	1721689	1724979	-	LOC108980523	--	K14574 ribosome maturation protein SDO1 | (RefSeq) ribosome maturation protein SBDS (A)	ko03008: Ribosome biogenesis in eukaryotes	hypothetical protein F2P56_033756, partial [Juglans regia]	--	A0A833WTG8_JUGRE RecName: Full=C2H2-type domain-containing protein {ECO:0000259|PROSITE:PS00028}; Flags: Fragment;	Predicted exosome subunit	GO:0003676,nucleic acid binding; GO:0008270,zinc ion binding; GO:0042256,mature ribosome assembly; GO:0003674,molecular_function; GO:0005488,binding; GO:0097159,organic cyclic compound binding; GO:1901363,heterocyclic compound binding; GO:0043167,ion binding; GO:0043169,cation binding; GO:0046872,metal ion binding; GO:0046914,transition metal ion binding; GO:0006996,organelle organization; GO:000…	PF01172.21:Shwachman-Bodian-Diamond syndrome (SBDS) protein	--	--	--
LOC108980524	0.0757	0.0646	0.0321	0.2233	0.2263	0.4118	NC_049915.1	1719569	1720904	-	LOC108980524	--	K03671 thioredoxin 1 | (RefSeq) thioredoxin M-type, chloroplastic-like (A)	--	thioredoxin M-type, chloroplastic-like [Juglans regia]	TRXM_SPIOL RecName: Full=Thioredoxin M-type, chloroplastic; Short=Trx-M; Contains: RecName: Full=Thioredoxin M-type Mc; Contains: RecName: Full=Thioredoxin M-type Md; Flags: Precursor;	A0A2I4DIN7_JUGRE SubName: Full=thioredoxin M-type, chloroplastic-like {ECO:0000313|RefSeq:XP_018807007.1};	Thioredoxin-like protein	GO:0009507,chloroplast; GO:0015035,protein disulfide oxidoreductase activity; GO:0003674,molecular_function; GO:0003824,catalytic activity; GO:0015036,disulfide oxidoreductase activity; GO:0016491,oxidoreductase activity; GO:0016667,oxidoreductase activity, acting on a sulfur group of donors; GO:0005575,cellular_component; GO:0005622,intracellular anatomical structure; GO:0005737,cytoplasm; GO:00…	PF00085.23:Thioredoxin	--	--	--
LOC108980528	0.4806	0.6438	0.8883	0.7251	0.3675	1.0188	NC_049903.1	14109115	14115295	+	LOC108980528	--	--	--	haloacid dehalogenase-like hydrolase domain-containing protein 3 isoform X1 [Juglans regia]	--	A0A2I4DIP2_JUGRE SubName: Full=haloacid dehalogenase-like hydrolase domain-containing protein 3 isoform X1 {ECO:0000313|RefSeq:XP_018807014.1, ECO:0000313|RefSeq:XP_018807015.1};	Predicted hydrolase (HAD superfamily)	GO:0016787,hydrolase activity; GO:0003674,molecular_function; GO:0003824,catalytic activity	PF00702.29:haloacid dehalogenase-like hydrolase	--	--	--
LOC108980530	1.3793	1.7364	0.5535	0.8299	15.4141	12.4141	NC_049904.1	31280295	31281673	-	LOC108980530	--	--	--	putative methyltransferase DDB_G0268948 [Juglans regia]	--	A0A2I4DIP3_JUGRE SubName: Full=putative methyltransferase DDB_G0268948 {ECO:0000313|RefSeq:XP_018807016.2};	Methyltransferase	GO:0008168,methyltransferase activity; GO:0032259,methylation; GO:0071704,organic substance metabolic process; GO:0003674,molecular_function; GO:0003824,catalytic activity; GO:0016740,transferase activity; GO:0016741,transferase activity, transferring one-carbon groups; GO:0008150,biological_process; GO:0008152,metabolic process	PF08241.15:Methyltransferase domain	--	--	--
LOC108980540	3.593	5.9506	30.995	23.7149	13.8697	23.2256	NC_049916.1	22177984	22182144	+	LOC108980540	--	--	--	uncharacterized protein LOC108980540 [Juglans regia]	--	A0A2I4DIQ7_JUGRE SubName: Full=uncharacterized protein LOC108980540 {ECO:0000313|RefSeq:XP_018807028.1};	--	GO:0016021,integral component of membrane; GO:0005575,cellular_component; GO:0016020,membrane; GO:0031224,intrinsic component of membrane; GO:0110165,cellular anatomical entity	PF11820.11:Protein of unknown function (DUF3339)	--	--	--
LOC108980542	16.5597	16.0679	19.9377	15.4011	31.2086	20.7818	NC_049916.1	22153757	22166625	-	LOC108980542	--	K21596 calmodulin-binding transcription activator | (RefSeq) calmodulin-binding transcription activator 4-like isoform X1 (A)	--	calmodulin-binding transcription activator 4-like isoform X1 [Juglans regia]	CMTA4_ARATH RecName: Full=Calmodulin-binding transcription activator 4 {ECO:0000303|PubMed:11925432}; Short=AtCAMTA4 {ECO:0000303|PubMed:11925432}; AltName: Full=AtFIN21 {ECO:0000303|PubMed:11162426}; AltName: Full=Ethylene-induced calmodulin-binding protein 4 {ECO:0000312|EMBL:AAR98747.1}; Short=EICBP4 {ECO:0000312|EMBL:AAR98747.1}; AltName: Full=Ethylene-induced calmodulin-binding protein d {EC…	A0A2I4DIQ4_JUGRE SubName: Full=calmodulin-binding transcription activator 4-like isoform X1 {ECO:0000313|RefSeq:XP_018807030.1};	Uncharacterized conserved protein, contains IPT/TIG domain	GO:0005634,nucleus; GO:0005516,calmodulin binding; GO:0003690,double-stranded DNA binding; GO:0003712,transcription coregulator activity; GO:0006357,regulation of transcription by RNA polymerase II; GO:0006355,regulation of transcription, DNA-templated; GO:0003674,molecular_function; GO:0005488,binding; GO:0005515,protein binding; GO:0003676,nucleic acid binding; GO:0003677,DNA binding; GO:009715…	PF03859.19:CG-1 domain	CAMTA	TF	CAMTA
LOC108980543	22.5102	30.5168	49.4046	43.9214	56.3895	79.259	NC_049916.1	22182675	22185704	-	LOC108980543	--	--	--	uncharacterized protein LOC108980543 isoform X1 [Juglans regia]	--	A0A2I4DIQ8_JUGRE SubName: Full=uncharacterized protein LOC108980543 isoform X1 {ECO:0000313|RefSeq:XP_018807031.2};	--	GO:0016021,integral component of membrane; GO:0005575,cellular_component; GO:0016020,membrane; GO:0031224,intrinsic component of membrane; GO:0110165,cellular anatomical entity	PF12084.11:Protein of unknown function (DUF3561)	--	--	--
LOC108980558	83.8409	86.4748	91.6269	86.8016	139.024	283.002	NC_049902.1	29840200	29853590	-	LOC108980558	--	K06689 ubiquitin-conjugating enzyme E2 D [EC:2.3.2.23] | (RefSeq) ubiquitin-conjugating enzyme E2 10-like (A)	ko04120: Ubiquitin mediated proteolysis; ko04141: Protein processing in endoplasmic reticulum	ubiquitin-conjugating enzyme E2 10-like [Juglans regia]	UBC10_ARATH RecName: Full=Ubiquitin-conjugating enzyme E2 10 {ECO:0000303|PubMed:16339806, ECO:0000303|PubMed:8220461}; EC=2.3.2.23 {ECO:0000255|PROSITE-ProRule:PRU00388, ECO:0000255|PROSITE-ProRule:PRU10133}; AltName: Full=E2 ubiquitin-conjugating enzyme 10 {ECO:0000303|PubMed:16339806, ECO:0000303|PubMed:8220461}; AltName: Full=Ubiquitin carrier protein 10/12 {ECO:0000303|PubMed:16339806, ECO:0…	A0A2I4DIT6_JUGRE SubName: Full=ubiquitin-conjugating enzyme E2 10-like {ECO:0000313|RefSeq:XP_018807055.1};	Ubiquitin-protein ligase	GO:0005634,nucleus; GO:0005524,ATP binding; GO:0061631,ubiquitin conjugating enzyme activity; GO:0031625,ubiquitin protein ligase binding; GO:0004842,ubiquitin-protein transferase activity; GO:0000209,protein polyubiquitination; GO:0006511,ubiquitin-dependent protein catabolic process; GO:0000166,nucleotide binding; GO:0003674,molecular_function; GO:0005488,binding; GO:0017076,purine nucleotide b…	PF00179.29:Ubiquitin-conjugating enzyme	--	--	--
LOC108980559	1.356	2.8494	2.5672	4.0804	16.8335	22.7816	NC_049902.1	29866966	29870983	-	LOC108980559	--	K01792 glucose-6-phosphate 1-epimerase [EC:5.1.3.15] | (RefSeq) putative glucose-6-phosphate 1-epimerase (A)	ko00010: Glycolysis / Gluconeogenesis; ko01100: Metabolic pathways; ko01110: Biosynthesis of secondary metabolites	putative glucose-6-phosphate 1-epimerase [Juglans regia]	AAPC_CENCI RecName: Full=Putative glucose-6-phosphate 1-epimerase {ECO:0000250|UniProtKB:Q03161}; EC=5.1.3.15 {ECO:0000250|UniProtKB:Q03161}; AltName: Full=Putative D-hexose-6-phosphate mutarotase {ECO:0000250|UniProtKB:Q03161}; AltName: Full=Putative apospory-associated protein C;	A0A2I4DIT7_JUGRE RecName: Full=Glucose-6-phosphate 1-epimerase {ECO:0000256|ARBA:ARBA00012083, ECO:0000256|PIRNR:PIRNR016020}; EC=5.1.3.15 {ECO:0000256|ARBA:ARBA00012083, ECO:0000256|PIRNR:PIRNR016020};	Uncharacterized enzymes related to aldose 1-epimerase	GO:0030246,carbohydrate binding; GO:0047938,glucose-6-phosphate 1-epimerase activity; GO:0005975,carbohydrate metabolic process; GO:0003674,molecular_function; GO:0005488,binding; GO:0003824,catalytic activity; GO:0016853,isomerase activity; GO:0016854,racemase and epimerase activity; GO:0016857,racemase and epimerase activity, acting on carbohydrates and derivatives; GO:0008150,biological_proces…	PF01263.23:Aldose 1-epimerase	--	--	--
LOC108980566	3.6544	3.5786	5.1342	5.5057	10.7953	10.5827	NC_049916.1	25226229	25230738	+	LOC108980566	--	K17261 adenylyl cyclase-associated protein | (RefSeq) cyclase-associated protein 1-like (A)	--	cyclase-associated protein 1-like [Juglans regia]	ACAP1_ARATH RecName: Full=Cyclase-associated protein 1; Short=AtCAP1; AltName: Full=Adenylyl cyclase-associated protein;	A0A2I4DIT8_JUGRE SubName: Full=cyclase-associated protein 1-like {ECO:0000313|RefSeq:XP_018807064.1};	Adenylate cyclase-associated protein (CAP/Srv2p)	GO:0005737,cytoplasm; GO:0003779,actin binding; GO:0008179,adenylate cyclase binding; GO:0030036,actin cytoskeleton organization; GO:0019933,cAMP-mediated signaling; GO:0045761,regulation of adenylate cyclase activity; GO:0009826,unidimensional cell growth; GO:0003674,molecular_function; GO:0005488,binding; GO:0005515,protein binding; GO:0008092,cytoskeletal protein binding; GO:0019899,enzyme bin…	PF08603.14:Adenylate cyclase associated (CAP) C terminal	--	--	--
LOC108980577	2.7143	4.5909	3.9022	6.7093	4.2441	7.8845	NC_049913.1	34530064	34537282	+	LOC108980577	--	K04683 transcription factor Dp-1 | (RefSeq) transcription factor-like protein DPB isoform X1 (A)	--	transcription factor-like protein DPB isoform X1 [Juglans regia]	DPB_ARATH RecName: Full=Transcription factor-like protein DPB; AltName: Full=DP-like protein B; Short=AtDPbB; AltName: Full=E2F dimerization partner protein B;	A0A6P9DXY3_JUGRE SubName: Full=transcription factor-like protein DPB isoform X1 {ECO:0000313|RefSeq:XP_035540570.1};	E2F-like protein	GO:0005737,cytoplasm; GO:0070176,DRM complex; GO:0005634,nucleus; GO:0003677,DNA binding; GO:0000981,DNA-binding transcription factor activity, RNA polymerase II-specific; GO:0046982,protein heterodimerization activity; GO:0042023,DNA endoreduplication; GO:0000082,G1/S transition of mitotic cell cycle; GO:0051726,regulation of cell cycle; GO:0006357,regulation of transcription by RNA polymerase I…	PF08781.13:Transcription factor DP	E2F-DP	TF	E2F-DP
LOC108980590	26.7516	23.636	18.8845	20.2857	50.1658	33.4441	NC_049913.1	28682213	28692539	-	LOC108980590	--	--	--	uncharacterized protein LOC108980590 isoform X1 [Juglans regia]	--	A0A2I4DIY4_JUGRE SubName: Full=uncharacterized protein LOC108980590 isoform X1 {ECO:0000313|RefSeq:XP_018807103.1};	Uncharacterized conserved protein	GO:0005783,endoplasmic reticulum; GO:0005789,endoplasmic reticulum membrane; GO:0005794,Golgi apparatus; GO:0016021,integral component of membrane; GO:0005575,cellular_component; GO:0005622,intracellular anatomical structure; GO:0005737,cytoplasm; GO:0012505,endomembrane system; GO:0043226,organelle; GO:0043227,membrane-bounded organelle; GO:0043229,intracellular organelle; GO:0043231,intracellul…	PF10151.12:TMEM214, C-terminal, caspase 4 activator	--	--	--
LOC108980600	14.8862	10.2297	9.6126	10.7223	10.556	17.6815	NC_049910.1	35303088	35309236	+	LOC108980600	--	K03109 signal recognition particle subunit SRP9 | (RefSeq) signal recognition particle 9 kDa protein (A)	ko03060: Protein export	signal recognition particle 9 kDa protein [Juglans regia]	SRP09_ARATH RecName: Full=Signal recognition particle 9 kDa protein; Short=SRP9;	A0A2I4DJ04_JUGRE RecName: Full=Signal recognition particle 9 kDa protein {ECO:0000256|ARBA:ARBA00020414, ECO:0000256|PIRNR:PIRNR017029}; Short=SRP9 {ECO:0000256|PIRNR:PIRNR017029};	Signal recognition particle, subunit Srp9	GO:0005829,cytosol; GO:0005786,signal recognition particle, endoplasmic reticulum targeting; GO:0008312,7S RNA binding; GO:0045900,negative regulation of translational elongation; GO:0006614,SRP-dependent cotranslational protein targeting to membrane; GO:0003674,molecular_function; GO:0003676,nucleic acid binding; GO:0003723,RNA binding; GO:0005488,binding; GO:0097159,organic cyclic compound bind…	PF05486.15:Signal recognition particle 9 kDa protein (SRP9)	--	--	--
LOC108980606	0.2909	1.0915	1.5312	0.8964	0.932	2.3013	NC_049916.1	25472900	25475622	-	LOC108980606	--	--	--	CASP-like protein 5C1 [Juglans regia]	CSPLU_ORYSJ RecName: Full=CASP-like protein 5C1; Short=OsCASPL5C1;	A0A2I4DIZ6_JUGRE RecName: Full=CASP-like protein {ECO:0000256|RuleBase:RU361233};	--	GO:0016021,integral component of membrane; GO:0016020,membrane; GO:0005886,plasma membrane; GO:0005575,cellular_component; GO:0031224,intrinsic component of membrane; GO:0110165,cellular anatomical entity; GO:0071944,cell periphery	PF04535.15:Casparian strip membrane protein domain	--	--	--
LOC108980619	0.1015	0.0325	0.548	0.1123	5.8039	9.6132	NC_049916.1	2117970	2120157	-	LOC108980619	--	--	--	uncharacterized protein At1g66480-like [Juglans regia]	Y1648_ARATH RecName: Full=Uncharacterized protein At1g66480;	A0A2I4DJ28_JUGRE SubName: Full=uncharacterized protein At1g66480-like {ECO:0000313|RefSeq:XP_018807143.1};	--	GO:0009620,response to fungus; GO:0008150,biological_process; GO:0009605,response to external stimulus; GO:0009607,response to biotic stimulus; GO:0043207,response to external biotic stimulus; GO:0044419,biological process involved in interspecies interaction between organisms; GO:0050896,response to stimulus; GO:0051707,response to other organism	PF14009.9:PADRE domain	--	--	--
LOC108980621	0.6584	1.4764	0.2556	1.6188	1.3947	4.4355	NC_049916.1	2144086	2145892	-	LOC108980621	--	K09422 transcription factor MYB, plant | (RefSeq) transcription factor MYB3-like (A)	--	transcription factor MYB3-like [Juglans regia]	MYB3_ARATH RecName: Full=Transcription factor MYB3; AltName: Full=Myb-related protein 3; Short=AtMYB3;	A0A2I4DJ22_JUGRE SubName: Full=transcription factor MYB3-like {ECO:0000313|RefSeq:XP_018807150.2};	Transcription factor, Myb superfamily	GO:0005634,nucleus; GO:0003700,DNA-binding transcription factor activity; GO:0000976,transcription regulatory region sequence-specific DNA binding; GO:0009800,cinnamic acid biosynthetic process; GO:0009892,negative regulation of metabolic process; GO:0009611,response to wounding; GO:0003674,molecular_function; GO:0140110,transcription regulator activity; GO:0001067,regulatory region nucleic acid …	PF00249.34:Myb-like DNA-binding domain	MYB	TF	MYB->MYB
LOC108980643	15.4247	36.2144	46.5103	22.2005	128.38	37.2933	NC_049904.1	29165249	29166354	+	LOC108980643	--	K14431 transcription factor TGA | (RefSeq) transcription factor TGA9-like (A)	ko04075: Plant hormone signal transduction	hypothetical protein F2P56_009607, partial [Juglans regia]	DOGL4_ARATH RecName: Full=Protein DOG1-like 4 {ECO:0000303|PubMed:17065317};	A0A833XNH7_JUGRE RecName: Full=DOG1 domain-containing protein {ECO:0000259|PROSITE:PS51806};	--	GO:0043565,sequence-specific DNA binding; GO:0006351,transcription, DNA-templated; GO:0003674,molecular_function; GO:0003676,nucleic acid binding; GO:0003677,DNA binding; GO:0005488,binding; GO:0097159,organic cyclic compound binding; GO:1901363,heterocyclic compound binding; GO:0006139,nucleobase-containing compound metabolic process; GO:0006725,cellular aromatic compound metabolic process; GO:0…	PF14144.9:Seed dormancy control	--	--	--
LOC108980646	3.9066	6.9498	6.6025	8.2664	10.7825	11.6304	NC_049901.1	17312947	17318528	-	LOC108980646	--	K12606 CCR4-NOT transcription complex subunit 9 | (RefSeq) CCR4-NOT transcription complex subunit 9-like isoform X1 (A)	ko03018: RNA degradation	CCR4-NOT transcription complex subunit 9-like isoform X1 [Juglans regia]	--	A0A2I4DJ59_JUGRE SubName: Full=CCR4-NOT transcription complex subunit 9-like isoform X1 {ECO:0000313|RefSeq:XP_018807189.1};	Protein involved in cell differentiation/sexual development	GO:0030015,CCR4-NOT core complex; GO:0000932,P-body; GO:0017148,negative regulation of translation; GO:0006412,translation; GO:0006417,regulation of translation; GO:0006518,peptide metabolic process; GO:0006807,nitrogen compound metabolic process; GO:0008150,biological_process; GO:0008152,metabolic process; GO:0009058,biosynthetic process; GO:0009059,macromolecule biosynthetic process; GO:0009889…	PF04078.16:Cell differentiation family, Rcd1-like	Rcd1-like	TR	Rcd1-like
LOC108980663	0	0.0638	0	0.0441	0.0335	0.1045	NC_049912.1	23913147	23915831	+	LOC108980663	--	K13466 EIX receptor 1/2 | (RefSeq) receptor-like protein EIX2 isoform X1 (A)	ko04626: Plant-pathogen interaction	receptor-like protein 7 [Juglans regia]	RLP6_ARATH RecName: Full=Receptor-like protein 6 {ECO:0000303|PubMed:18434605}; Short=AtRLP6 {ECO:0000303|PubMed:18434605}; Flags: Precursor;	A0A2I4DJ98_JUGRE SubName: Full=receptor-like protein 7 {ECO:0000313|RefSeq:XP_018807212.2};	FOG: Leucine rich repeat	GO:0016021,integral component of membrane; GO:0005886,plasma membrane; GO:0005575,cellular_component; GO:0016020,membrane; GO:0031224,intrinsic component of membrane; GO:0110165,cellular anatomical entity; GO:0071944,cell periphery	PF13855.9:Leucine rich repeat	--	--	--
LOC108980667	26.513	44.3303	42.6863	16.0613	19.3628	61.1088	NC_049908.1	24595513	24597399	+	LOC108980667	--	--	--	B-box zinc finger protein 19-like isoform X1 [Juglans regia]	BBX19_ARATH RecName: Full=B-box zinc finger protein 19 {ECO:0000303|PubMed:19920209}; AltName: Full=Protein DOUBLE B-BOX 1B; AltName: Full=Protein SALT TOLERANCE HOMOLOG 5;	A0A6P9F0T3_JUGRE SubName: Full=B-box zinc finger protein 19-like isoform X1 {ECO:0000313|RefSeq:XP_035549568.1};	--	GO:0005634,nucleus; GO:0008270,zinc ion binding; GO:0010100,negative regulation of photomorphogenesis; GO:0009640,photomorphogenesis; GO:0006355,regulation of transcription, DNA-templated; GO:0003674,molecular_function; GO:0005488,binding; GO:0043167,ion binding; GO:0043169,cation binding; GO:0046872,metal ion binding; GO:0046914,transition metal ion binding; GO:0007275,multicellular organism dev…	PF00643.27:B-box zinc finger	DBB	TF	DBB
LOC108980675	0.3708	0.2036	0.6865	0.1641	0.2733	0.9511	NC_049912.1	4602844	4608310	+	LOC108980675	--	K13430 serine/threonine-protein kinase PBS1 [EC:2.7.11.1] | (RefSeq) serine/threonine-protein kinase PBS1-like (A)	ko04626: Plant-pathogen interaction	U-box domain-containing protein 33-like isoform X1 [Juglans regia]	PUB33_ARATH RecName: Full=U-box domain-containing protein 33; AltName: Full=Plant U-box protein 33; Includes: RecName: Full=E3 ubiquitin ligase; EC=2.3.2.27; AltName: Full=RING-type E3 ubiquitin transferase {ECO:0000305}; Includes: RecName: Full=Serine/threonine-protein kinase; EC=2.7.11.-;	A0A6P9DXA3_JUGRE SubName: Full=U-box domain-containing protein 33-like isoform X1 {ECO:0000313|RefSeq:XP_035539766.1};	--	GO:0005829,cytosol; GO:0005524,ATP binding; GO:0106310,protein serine kinase activity; GO:0004674,protein serine/threonine kinase activity; GO:0004842,ubiquitin-protein transferase activity; GO:0006468,protein phosphorylation; GO:0000166,nucleotide binding; GO:0003674,molecular_function; GO:0005488,binding; GO:0017076,purine nucleotide binding; GO:0030554,adenyl nucleotide binding; GO:0032553,rib…	PF07714.20:Protein tyrosine and serine/threonine kinase	--	--	--
LOC108980681	0.1126	0	0.0954	0.0415	0.2104	0.1531	NC_049912.1	30654602	30656661	-	LOC108980681	--	K13420 LRR receptor-like serine/threonine-protein kinase FLS2 [EC:2.7.11.1] | (RefSeq) probable LRR receptor-like serine/threonine-protein kinase At3g47570 (A)	ko04016: MAPK signaling pathway - plant; ko04626: Plant-pathogen interaction	probable LRR receptor-like serine/threonine-protein kinase At3g47570, partial [Juglans regia]	Y3475_ARATH RecName: Full=Probable LRR receptor-like serine/threonine-protein kinase At3g47570; EC=2.7.11.1; Flags: Precursor;	A0A6P9DVM5_JUGRE SubName: Full=probable LRR receptor-like serine/threonine-protein kinase At3g47570 {ECO:0000313|RefSeq:XP_035539700.1};	--	GO:0016021,integral component of membrane; GO:0005886,plasma membrane; GO:0005524,ATP binding; GO:0106310,protein serine kinase activity; GO:0004674,protein serine/threonine kinase activity; GO:0006468,protein phosphorylation; GO:0000166,nucleotide binding; GO:0003674,molecular_function; GO:0005488,binding; GO:0017076,purine nucleotide binding; GO:0030554,adenyl nucleotide binding; GO:0032553,rib…	PF07714.20:Protein tyrosine and serine/threonine kinase	--	--	--
LOC108980683	87.901	109.617	55.5587	75.3528	58.8547	120.38	NC_049912.1	30667849	30669757	-	LOC108980683	--	K09872 aquaporin PIP | (RefSeq) probable aquaporin PIP-type 7a (A)	--	probable aquaporin PIP-type 7a [Juglans regia]	PIP2_PEA RecName: Full=Probable aquaporin PIP-type 7a; AltName: Full=Turgor-responsive protein 31; AltName: Full=Turgor-responsive protein 7a;	C5IX21_JUGRE SubName: Full=Plasma intrinsic protein 1;2 {ECO:0000313|EMBL:ACR56611.1}; SubName: Full=probable aquaporin PIP-type 7a {ECO:0000313|RefSeq:XP_018807229.1};	Aquaporin (major intrinsic protein family)	GO:0016021,integral component of membrane; GO:0005886,plasma membrane; GO:0015267,channel activity; GO:0003674,molecular_function; GO:0005215,transporter activity; GO:0022803,passive transmembrane transporter activity; GO:0022857,transmembrane transporter activity; GO:0005575,cellular_component; GO:0016020,membrane; GO:0031224,intrinsic component of membrane; GO:0110165,cellular anatomical entity…	PF00230.23:Major intrinsic protein	--	--	--
LOC108980684	0.5092	0.2509	0.3484	0.3178	3.6312	0.7459	NC_049912.1	30682188	30685148	-	LOC108980684	--	--	--	uncharacterized protein LOC108980684 [Juglans regia]	--	A0A2I4DJA8_JUGRE SubName: Full=uncharacterized protein LOC108980684 {ECO:0000313|RefSeq:XP_018807231.1};	--	--	PF13431.9:Tetratricopeptide repeat	--	--	--
LOC108980685	2.9262	1.0559	0.983	1.5257	8.7509	8.7059	NC_049912.1	30678307	30681955	+	LOC108980685	--	--	--	glycosyltransferase family 64 protein C4-like [Juglans regia]	GMT1_ARATH RecName: Full=Glycosylinositol phosphorylceramide mannosyl transferase 1 {ECO:0000303|PubMed:27895225}; Short=GIPC mannosyl-transferase 1 {ECO:0000303|PubMed:27895225}; EC=2.4.1.- {ECO:0000269|PubMed:27895225}; AltName: Full=Glycosyltransferase family 64 protein C4 {ECO:0000303|PubMed:24905498}; Short=GT64 C4 {ECO:0000303|PubMed:24905498}; AltName: Full=Protein ECTOPICALLY PARTING CELL…	A0A2I4DJB2_JUGRE SubName: Full=glycosyltransferase family 64 protein C4-like {ECO:0000313|RefSeq:XP_018807233.1};	Acetylglucosaminyltransferase EXT2/exostosin 2	GO:0005768,endosome; GO:0005794,Golgi apparatus; GO:0000139,Golgi membrane; GO:0016021,integral component of membrane; GO:0005802,trans-Golgi network; GO:0016757,transferase activity, transferring glycosyl groups; GO:0046872,metal ion binding; GO:0035251,UDP-glucosyltransferase activity; GO:0009738,abscisic acid-activated signaling pathway; GO:0008219,cell death; GO:0098609,cell-cell adhesion; GO…	PF09258.13:Glycosyl transferase family 64 domain	--	--	--
LOC108980688	23.2069	7.717	7.0639	3.2674	49.9729	88.1953	NC_049912.1	30686738	30688584	-	LOC108980688	--	--	--	hypothetical protein F2P56_028544, partial [Juglans regia]	HSPR2_ARATH RecName: Full=Nematode resistance protein-like HSPRO2; AltName: Full=AKINbetagamma-interacting protein 2; AltName: Full=Ortholog of sugar beet HS1 PRO-1 protein 2; AltName: Full=Protein Hs1pro-2;	A0A833WZW6_JUGRE SubName: Full=Uncharacterized protein {ECO:0000313|EMBL:KAF5453654.1};	--	GO:0005737,cytoplasm; GO:0020037,heme binding; GO:0046872,metal ion binding; GO:0071456,cellular response to hypoxia; GO:0042742,defense response to bacterium; GO:0006979,response to oxidative stress; GO:0009751,response to salicylic acid; GO:0019441,tryptophan catabolic process to kynurenine; GO:0003674,molecular_function; GO:0005488,binding; GO:0046906,tetrapyrrole binding; GO:0097159,organic c…	PF07014.15:Hs1pro-1 protein C-terminus	--	--	--
LOC108980699	0	0.0694	0	0.1497	0.1214	0.3156	NC_049912.1	23345016	23351021	-	LOC108980699	--	--	--	uncharacterized protein LOC108980699 [Juglans regia]	--	A0A2I4DJC2_JUGRE SubName: Full=uncharacterized protein LOC108980699 {ECO:0000313|RefSeq:XP_018807249.1};	--	GO:0005509,calcium ion binding; GO:0003674,molecular_function; GO:0005488,binding; GO:0043167,ion binding; GO:0043169,cation binding; GO:0046872,metal ion binding	PF13499.9:EF-hand domain pair	--	--	--
LOC108980711	0.2614	0.1489	0.2706	0.0643	0.5211	0.1919	NC_049904.1	9469320	9484811	-	LOC108980711	--	K17583 nucleolar MIF4G domain-containing protein 1 | (RefSeq) nucleolar MIF4G domain-containing protein 1-like (A)	--	nucleolar MIF4G domain-containing protein 1-like [Juglans regia]	--	A0A6P9EEA2_JUGRE SubName: Full=nucleolar MIF4G domain-containing protein 1-like {ECO:0000313|RefSeq:XP_035545661.1};	Protein involved in high osmolarity signaling pathway	GO:0003723,RNA binding; GO:0003674,molecular_function; GO:0003676,nucleic acid binding; GO:0005488,binding; GO:0097159,organic cyclic compound binding; GO:1901363,heterocyclic compound binding	PF02847.20:MA3 domain	--	--	--
LOC108980733	0.0208	0	0.132	0.1149	0.0466	0.4845	NC_049912.1	23677959	23679245	-	LOC108980733	--	--	--	metalloendoproteinase 3-MMP-like [Juglans regia]	3MMP_ARATH RecName: Full=Metalloendoproteinase 3-MMP {ECO:0000303|PubMed:10574937}; Short=At3-MMP {ECO:0000303|PubMed:10574937}; EC=3.4.24.- {ECO:0000305}; Flags: Precursor;	A0A2I4DJF2_JUGRE SubName: Full=metalloendoproteinase 3-MMP-like {ECO:0000313|RefSeq:XP_018807279.2};	Gelatinase A and related matrix metalloproteases	GO:0031225,anchored component of membrane; GO:0031012,extracellular matrix; GO:0005886,plasma membrane; GO:0004222,metalloendopeptidase activity; GO:0008270,zinc ion binding; GO:0030574,collagen catabolic process; GO:0050832,defense response to fungus; GO:0030198,extracellular matrix organization; GO:0006508,proteolysis; GO:0003674,molecular_function; GO:0003824,catalytic activity; GO:0004175,end…	PF00413.27:Matrixin	--	--	--
LOC108980754	14.7674	12.7355	15.5352	16.8375	22.2607	48.4272	NC_049903.1	5150274	5151969	+	LOC108980754	--	--	--	uncharacterized protein LOC108980754 [Juglans regia]	--	A0A6P9E6W7_JUGRE SubName: Full=uncharacterized protein LOC108980754 {ECO:0000313|RefSeq:XP_035543910.1};	--	GO:0016021,integral component of membrane; GO:0005575,cellular_component; GO:0016020,membrane; GO:0031224,intrinsic component of membrane; GO:0110165,cellular anatomical entity	PF06749.15:Protein of unknown function (DUF1218)	--	--	--
LOC108980762	1.2878	3.6003	0.2678	4.4556	14.1795	191.836	NC_049907.1	37761176	37762442	+	LOC108980762	--	K01183 chitinase [EC:3.2.1.14] | (RefSeq) endochitinase EP3-like (A)	ko00520: Amino sugar and nucleotide sugar metabolism; ko01100: Metabolic pathways	hypothetical protein F2P56_015760 [Juglans regia]	CHI5_ARATH RecName: Full=Endochitinase EP3 {ECO:0000303|PubMed:11525512}; EC=3.2.1.14; AltName: Full=Chitinase class IV {ECO:0000303|PubMed:11525512}; Short=AtchitIV {ECO:0000303|PubMed:11525512}; AltName: Full=Protein HOMOLOG OF CARROT EP3-3 CHITINASE {ECO:0000303|PubMed:11525512}; Short=AtEP3 {ECO:0000303|PubMed:11525512}; Flags: Precursor;	A0A833XFJ3_JUGRE RecName: Full=Chitin-binding type-1 domain-containing protein {ECO:0000259|PROSITE:PS50941};	Predicted chitinase	GO:0008061,chitin binding; GO:0004568,chitinase activity; GO:0016998,cell wall macromolecule catabolic process; GO:0006032,chitin catabolic process; GO:0006952,defense response; GO:0000272,polysaccharide catabolic process; GO:0009617,response to bacterium; GO:0009611,response to wounding; GO:0010262,somatic embryogenesis; GO:0003674,molecular_function; GO:0005488,binding; GO:0097367,carbohydrate …	PF00182.22:Chitinase class I	--	--	--
LOC108980763	0.9709	0.3357	0.7637	0.3581	0.8296	1.0781	NC_049911.1	10431629	10438172	+	LOC108980763	--	K18266 protein NDRG1 | (RefSeq) protein NDL1-like isoform X1 (A)	--	protein NDL1-like isoform X1 [Juglans regia]	NDL2_ARATH RecName: Full=Protein NDL2 {ECO:0000305}; AltName: Full=Protein N-MYC DOWNREGULATED-LIKE 2 {ECO:0000303|PubMed:19948787};	A0A2I4DJJ6_JUGRE SubName: Full=protein NDL1-like isoform X1 {ECO:0000313|RefSeq:XP_018807312.1};	Differentiation-related gene 1 protein (NDR1 protein), related proteins	GO:0005737,cytoplasm; GO:2000012,regulation of auxin polar transport; GO:0040008,regulation of growth; GO:0009737,response to abscisic acid; GO:0009409,response to cold; GO:0009753,response to jasmonic acid; GO:0006810,transport; GO:0008150,biological_process; GO:0009914,hormone transport; GO:0009926,auxin polar transport; GO:0010817,regulation of hormone levels; GO:0032879,regulation of localiza…	PF03096.17:Ndr family	--	--	--
LOC108980764	8.8541	6.5349	4.0052	6.661	10.8033	12.677	NC_049911.1	10353854	10371815	-	LOC108980764	--	--	--	uncharacterized protein LOC108980764 [Juglans regia]	DVL17_ARATH RecName: Full=Small polypeptide DEVIL 17 {ECO:0000303|PubMed:14871303}; AltName: Full=Small polypeptide ROTUNDIFOLIA LIKE 6 {ECO:0000303|PubMed:15125775}; Short=Small polypeptide ROT-FOUR-LIKE 6 {ECO:0000303|PubMed:15125775};	A0A2I4DJI7_JUGRE SubName: Full=uncharacterized protein LOC108980764 {ECO:0000313|RefSeq:XP_018807314.1};	--	GO:0016021,integral component of membrane; GO:0005886,plasma membrane; GO:0008285,negative regulation of cell population proliferation; GO:0048367,shoot system development; GO:0008150,biological_process; GO:0008283,cell population proliferation; GO:0009987,cellular process; GO:0042127,regulation of cell population proliferation; GO:0048519,negative regulation of biological process; GO:0048523,neg…	PF08137.15:DVL family	--	--	--
LOC108980770	48.1841	56.1443	53.32	56.5358	60.3204	76.3202	NC_049911.1	10243902	10251110	+	LOC108980770	--	K01681 aconitate hydratase [EC:4.2.1.3] | (RefSeq) aconitate hydratase 1 (A)	ko00020: Citrate cycle (TCA cycle); ko00630: Glyoxylate and dicarboxylate metabolism; ko01100: Metabolic pathways; ko01110: Biosynthesis of secondary metabolites; ko01200: Carbon metabolism; ko01210: 2-Oxocarboxylic acid metabolism; ko01230: Biosynthesis of amino acids	aconitate hydratase 1 [Juglans regia]	ACO1_ARATH RecName: Full=Aconitate hydratase 1 {ECO:0000303|PubMed:25061985}; Short=Aconitase 1 {ECO:0000303|PubMed:25061985}; EC=4.2.1.3 {ECO:0000250|UniProtKB:P19414}; AltName: Full=Citrate hydro-lyase 1 {ECO:0000303|PubMed:25061985};	A0A2I4DJJ5_JUGRE RecName: Full=Aconitate hydratase {ECO:0000256|RuleBase:RU361275}; Short=Aconitase {ECO:0000256|RuleBase:RU361275}; EC=4.2.1.3 {ECO:0000256|RuleBase:RU361275};	RNA-binding translational regulator IRP (aconitase superfamily)	GO:0048046,apoplast; GO:0005829,cytosol; GO:0005739,mitochondrion; GO:0000325,plant-type vacuole; GO:0005886,plasma membrane; GO:0009506,plasmodesma; GO:0051539,4 iron, 4 sulfur cluster binding; GO:0003994,aconitate hydratase activity; GO:0047780,citrate dehydratase activity; GO:0005507,copper ion binding; GO:0030350,iron-responsive element binding; GO:0048027,mRNA 5'-UTR binding; GO:0006101,citr…	PF00330.23:Aconitase family (aconitate hydratase)	--	--	--
LOC108980780	51.6434	6.3691	5.4414	1.1562	34.7895	94.0642	NC_049907.1	37730176	37731433	+	LOC108980780	--	K01183 chitinase [EC:3.2.1.14] | (RefSeq) endochitinase EP3-like (A)	ko00520: Amino sugar and nucleotide sugar metabolism; ko01100: Metabolic pathways	hypothetical protein F2P56_015759, partial [Juglans regia]	CHI5_ARATH RecName: Full=Endochitinase EP3 {ECO:0000303|PubMed:11525512}; EC=3.2.1.14; AltName: Full=Chitinase class IV {ECO:0000303|PubMed:11525512}; Short=AtchitIV {ECO:0000303|PubMed:11525512}; AltName: Full=Protein HOMOLOG OF CARROT EP3-3 CHITINASE {ECO:0000303|PubMed:11525512}; Short=AtEP3 {ECO:0000303|PubMed:11525512}; Flags: Precursor;	A0A833XGR8_JUGRE RecName: Full=Chitin-binding type-1 domain-containing protein {ECO:0000259|PROSITE:PS50941};	Predicted chitinase	GO:0008061,chitin binding; GO:0004568,chitinase activity; GO:0016998,cell wall macromolecule catabolic process; GO:0006032,chitin catabolic process; GO:0006952,defense response; GO:0000272,polysaccharide catabolic process; GO:0009617,response to bacterium; GO:0009611,response to wounding; GO:0010262,somatic embryogenesis; GO:0003674,molecular_function; GO:0005488,binding; GO:0097367,carbohydrate …	PF00182.22:Chitinase class I	--	--	--
LOC108980781	30.3239	20.7688	16.5497	19.7793	25.0432	54.5652	NC_049903.1	8452545	8457334	-	LOC108980781	--	K13989 Derlin-2/3 | (RefSeq) derlin-2.2 (A)	ko04141: Protein processing in endoplasmic reticulum	derlin-2.2 [Juglans regia]	DER22_ARATH RecName: Full=Derlin-2.2; AltName: Full=AtDerlin2-2;	A0A2I4DJK6_JUGRE RecName: Full=Derlin {ECO:0000256|RuleBase:RU363059};	Predicted membrane protein	GO:0000839,Hrd1p ubiquitin ligase ERAD-L complex; GO:0030176,integral component of endoplasmic reticulum membrane; GO:0051787,misfolded protein binding; GO:0030968,endoplasmic reticulum unfolded protein response; GO:0030433,ubiquitin-dependent ERAD pathway; GO:0003674,molecular_function; GO:0005488,binding; GO:0005515,protein binding; GO:0006950,response to stress; GO:0006986,response to unfolded…	PF04511.18:Der1-like family	--	--	--
LOC108980785	5.1285	9.3228	4.0238	8.2545	4.2269	14.0123	NC_049903.1	19763749	19771132	-	LOC108980785	--	K14843 pescadillo | (RefSeq) pescadillo homolog (A)	--	hypothetical protein I3760_09G156800 [Carya illinoinensis]	--	A0A5N6QAY6_9ROSI SubName: Full=Uncharacterized protein {ECO:0000313|EMBL:KAE7995591.1};	--	--	--	--	--	--
LOC108980788	8.6471	7.6537	5.0373	6.726	8.0114	8.1121	NC_049914.1	7586325	7591283	+	LOC108980788	--	K08193 MFS transporter, ACS family, solute carrier family 17 (sodium-dependent inorganic phosphate cotransporter), other | (RefSeq) probable anion transporter 3, chloroplastic (A)	--	probable anion transporter 4, chloroplastic isoform X1 [Juglans regia]	ANTR4_ARATH RecName: Full=Probable anion transporter 4, chloroplastic; AltName: Full=Phosphate transporter PHT4;3; Flags: Precursor;	A0A2I4DJL7_JUGRE SubName: Full=probable anion transporter 4, chloroplastic isoform X1 {ECO:0000313|RefSeq:XP_018807338.1};	Permease of the major facilitator superfamily	GO:0031969,chloroplast membrane; GO:0016021,integral component of membrane; GO:0009536,plastid; GO:0005315,inorganic phosphate transmembrane transporter activity; GO:0003674,molecular_function; GO:0005215,transporter activity; GO:0015291,secondary active transmembrane transporter activity; GO:0015318,inorganic molecular entity transmembrane transporter activity; GO:0022804,active transmembrane tr…	PF07690.19:Major Facilitator Superfamily	--	--	--
LOC108980789	1.1076	0.8596	1.0704	0.9838	6.3158	4.0562	NC_049914.1	7591389	7597087	+	LOC108980789	--	K13430 serine/threonine-protein kinase PBS1 [EC:2.7.11.1] | (RefSeq) serine/threonine-protein kinase PBS1-like (A)	ko04626: Plant-pathogen interaction	calmodulin-binding receptor-like cytoplasmic kinase 2 [Juglans microcarpa x Juglans regia]	CRCK1_ARATH RecName: Full=Calmodulin-binding receptor-like cytoplasmic kinase 1; EC=2.7.11.1;	A0A6P9E113_JUGRE SubName: Full=calmodulin-binding receptor-like cytoplasmic kinase 2 isoform X2 {ECO:0000313|RefSeq:XP_035541021.1};	Serine/threonine protein kinase	GO:0005737,cytoplasm; GO:0005524,ATP binding; GO:0005516,calmodulin binding; GO:0004683,calmodulin-dependent protein kinase activity; GO:0106310,protein serine kinase activity; GO:0004674,protein serine/threonine kinase activity; GO:0006468,protein phosphorylation; GO:0009737,response to abscisic acid; GO:0009409,response to cold; GO:0042542,response to hydrogen peroxide; GO:0009651,response to s…	PF00069.28:Protein kinase domain	--	--	--
LOC108980790	0.3473	0.3263	0.5295	0.5379	24.0934	159.229	NC_049912.1	22838532	22840214	+	LOC108980790	--	K01183 chitinase [EC:3.2.1.14] | (RefSeq) endochitinase EP3-like (A)	ko00520: Amino sugar and nucleotide sugar metabolism; ko01100: Metabolic pathways	endochitinase EP3-like [Juglans regia]	CHI5_ARATH RecName: Full=Endochitinase EP3 {ECO:0000303|PubMed:11525512}; EC=3.2.1.14; AltName: Full=Chitinase class IV {ECO:0000303|PubMed:11525512}; Short=AtchitIV {ECO:0000303|PubMed:11525512}; AltName: Full=Protein HOMOLOG OF CARROT EP3-3 CHITINASE {ECO:0000303|PubMed:11525512}; Short=AtEP3 {ECO:0000303|PubMed:11525512}; Flags: Precursor;	A0A2I4DJL3_JUGRE SubName: Full=endochitinase EP3-like {ECO:0000313|RefSeq:XP_018807345.1};	Predicted chitinase	GO:0008061,chitin binding; GO:0004568,chitinase activity; GO:0016998,cell wall macromolecule catabolic process; GO:0006032,chitin catabolic process; GO:0006952,defense response; GO:0000272,polysaccharide catabolic process; GO:0009617,response to bacterium; GO:0009611,response to wounding; GO:0010262,somatic embryogenesis; GO:0003674,molecular_function; GO:0005488,binding; GO:0097367,carbohydrate …	PF00182.22:Chitinase class I	--	--	--
LOC108980791	35.2699	15.4222	13.2437	17.983	25.1515	58.7361	NC_049914.1	7579461	7581584	+	LOC108980791	--	K17362 acyl-coenzyme A thioesterase 13 [EC:3.1.2.-] | (RefSeq) acyl-coenzyme A thioesterase 13 (A)	--	acyl-coenzyme A thioesterase 13 [Juglans regia]	--	A0A6P9E0I1_JUGRE SubName: Full=acyl-coenzyme A thioesterase 13 {ECO:0000313|RefSeq:XP_035541019.1};	HGG motif-containing thioesterase	GO:0047617,acyl-CoA hydrolase activity; GO:0003674,molecular_function; GO:0003824,catalytic activity; GO:0016289,CoA hydrolase activity; GO:0016787,hydrolase activity; GO:0016788,hydrolase activity, acting on ester bonds; GO:0016790,thiolester hydrolase activity	PF03061.25:Thioesterase superfamily	--	--	--
LOC108980793	1.338	1.3866	3.0501	2.2639	2.5596	4.8405	NC_049911.1	26262146	26265967	+	LOC108980793	--	--	--	uncharacterized protein LOC108980793 [Juglans regia]	--	A0A2I4DJM2_JUGRE SubName: Full=uncharacterized protein LOC108980793 {ECO:0000313|RefSeq:XP_018807343.1};	--	GO:0016021,integral component of membrane; GO:0016020,membrane; GO:0005575,cellular_component; GO:0031224,intrinsic component of membrane; GO:0110165,cellular anatomical entity	--	--	--	--
LOC108980799	0.7075	2.1883	1.891	4.6156	6.8948	5.0918	NC_049910.1	8666118	8671622	+	LOC108980799	--	--	--	uncharacterized protein LOC108980799 [Juglans regia]	--	A0A2I4DJM7_JUGRE SubName: Full=uncharacterized protein LOC108980799 {ECO:0000313|RefSeq:XP_018807348.2};	--	--	--	--	--	--
LOC108980802	0	0	0	0.0354	0.0359	0.336	NC_049910.1	8571062	8573464	+	LOC108980802	--	--	--	uncharacterized protein LOC108980802 [Juglans regia]	--	A0A2I4DJP5_JUGRE SubName: Full=uncharacterized protein LOC108980802 {ECO:0000313|RefSeq:XP_018807352.2};	--	GO:0016021,integral component of membrane; GO:0008270,zinc ion binding; GO:0003674,molecular_function; GO:0005488,binding; GO:0043167,ion binding; GO:0043169,cation binding; GO:0046872,metal ion binding; GO:0046914,transition metal ion binding; GO:0005575,cellular_component; GO:0016020,membrane; GO:0031224,intrinsic component of membrane; GO:0110165,cellular anatomical entity	PF06839.15:GRF zinc finger	--	--	--
LOC108980803	0.2062	0.8453	0.262	0.2053	0.6705	1.1298	NC_049910.1	8549738	8554235	-	LOC108980803	--	K13424 WRKY transcription factor 33 | (RefSeq) WRKY transcription factor WRKY24-like (A)	ko04016: MAPK signaling pathway - plant; ko04626: Plant-pathogen interaction	probable WRKY transcription factor 13 [Juglans regia]	WRK13_ARATH RecName: Full=Probable WRKY transcription factor 13; AltName: Full=WRKY DNA-binding protein 13;	A0A6P9F336_JUGRE SubName: Full=probable WRKY transcription factor 13 {ECO:0000313|RefSeq:XP_035550338.1};	--	GO:0005634,nucleus; GO:0003700,DNA-binding transcription factor activity; GO:0000978,RNA polymerase II cis-regulatory region sequence-specific DNA binding; GO:1904369,positive regulation of sclerenchyma cell differentiation; GO:0045893,positive regulation of transcription, DNA-templated; GO:1901141,regulation of lignin biosynthetic process; GO:1990170,stress response to cadmium ion; GO:0003674,mo…	PF03106.18:WRKY DNA -binding domain	WRKY	TF	WRKY
LOC108980805	0.948	1.5244	1.1101	1.1208	2.0116	4.4538	NC_049910.1	8585244	8600768	-	LOC108980805	--	K15111 solute carrier family 25 (mitochondrial S-adenosylmethionine transporter), member 26 | (RefSeq) S-adenosylmethionine carrier 1, chloroplastic/mitochondrial-like (A)	--	S-adenosylmethionine carrier 1, chloroplastic/mitochondrial-like isoform X1 [Juglans microcarpa x Juglans regia]	SAMC1_ARATH RecName: Full=S-adenosylmethionine carrier 1, chloroplastic/mitochondrial; AltName: Full=S-adenosylmethionine transporter 1; Short=AtSAMT1; Flags: Precursor;	A0A2I4DJQ4_JUGRE SubName: Full=S-adenosylmethionine carrier 1, chloroplastic/mitochondrial-like {ECO:0000313|RefSeq:XP_018807355.1, ECO:0000313|RefSeq:XP_018807356.1};	Mitochondrial carrier protein PET8	GO:0009507,chloroplast; GO:0009941,chloroplast envelope; GO:0031969,chloroplast membrane; GO:0016021,integral component of membrane; GO:0005743,mitochondrial inner membrane; GO:0005886,plasma membrane; GO:0009536,plastid; GO:0000095,S-adenosyl-L-methionine transmembrane transporter activity; GO:0009658,chloroplast organization; GO:0015805,S-adenosyl-L-methionine transport; GO:0003674,molecular_fu…	PF00153.30:Mitochondrial carrier protein	--	--	--
LOC108980806	36.629	67.8348	46.6321	40.8092	76.7414	190.583	NC_049910.1	8583854	8585153	+	LOC108980806	--	--	--	zinc finger A20 and AN1 domain-containing stress-associated protein 6-like [Juglans regia]	SAP6_ORYSJ RecName: Full=Zinc finger A20 and AN1 domain-containing stress-associated protein 6; Short=OsSAP6;	A0A2I4DJP4_JUGRE SubName: Full=zinc finger A20 and AN1 domain-containing stress-associated protein 6-like {ECO:0000313|RefSeq:XP_018807360.1, ECO:0000313|RefSeq:XP_018807361.1};	Predicted Zn-finger protein	GO:0003677,DNA binding; GO:0008270,zinc ion binding; GO:0003674,molecular_function; GO:0003676,nucleic acid binding; GO:0005488,binding; GO:0097159,organic cyclic compound binding; GO:1901363,heterocyclic compound binding; GO:0043167,ion binding; GO:0043169,cation binding; GO:0046872,metal ion binding; GO:0046914,transition metal ion binding	PF01754.19:A20-like zinc finger	--	--	--
LOC108980810	2.7122	3.7049	3.0211	2.1282	4.6763	2.0756	NC_049910.1	8614331	8616936	-	LOC108980810	--	--	--	violaxanthin de-epoxidase, chloroplastic [Juglans regia]	--	A0A2I4DJN6_JUGRE SubName: Full=violaxanthin de-epoxidase, chloroplastic {ECO:0000313|RefSeq:XP_018807369.1};	--	GO:0016020,membrane; GO:0016491,oxidoreductase activity; GO:0046422,violaxanthin de-epoxidase activity; GO:0010028,xanthophyll cycle; GO:0003674,molecular_function; GO:0003824,catalytic activity; GO:0006629,lipid metabolic process; GO:0006720,isoprenoid metabolic process; GO:0006721,terpenoid metabolic process; GO:0008150,biological_process; GO:0008152,metabolic process; GO:0009987,cellular proce…	PF07137.14:VDE lipocalin domain	--	--	--
LOC108980812	0.9655	0.5842	0.2726	0.9495	17.7155	250.631	NC_049912.1	22812236	22813735	+	LOC108980812	--	K01183 chitinase [EC:3.2.1.14] | (RefSeq) endochitinase EP3-like (A)	ko00520: Amino sugar and nucleotide sugar metabolism; ko01100: Metabolic pathways	endochitinase EP3-like [Juglans regia]	CHI5_ARATH RecName: Full=Endochitinase EP3 {ECO:0000303|PubMed:11525512}; EC=3.2.1.14; AltName: Full=Chitinase class IV {ECO:0000303|PubMed:11525512}; Short=AtchitIV {ECO:0000303|PubMed:11525512}; AltName: Full=Protein HOMOLOG OF CARROT EP3-3 CHITINASE {ECO:0000303|PubMed:11525512}; Short=AtEP3 {ECO:0000303|PubMed:11525512}; Flags: Precursor;	A0A2I4DJP3_JUGRE SubName: Full=endochitinase EP3-like {ECO:0000313|RefSeq:XP_018807371.1};	Predicted chitinase	GO:0008061,chitin binding; GO:0004568,chitinase activity; GO:0016998,cell wall macromolecule catabolic process; GO:0006032,chitin catabolic process; GO:0006952,defense response; GO:0000272,polysaccharide catabolic process; GO:0009617,response to bacterium; GO:0009611,response to wounding; GO:0010262,somatic embryogenesis; GO:0003674,molecular_function; GO:0005488,binding; GO:0097367,carbohydrate …	PF00182.22:Chitinase class I	--	--	--
LOC108980819	1.1231	1.2248	1.6396	3.0402	1.8491	2.2846	NC_049907.1	37714326	37719704	-	LOC108980819	--	--	--	uncharacterized protein LOC108980819 [Juglans regia]	--	A0A2I4DJP7_JUGRE SubName: Full=uncharacterized protein LOC108980819 {ECO:0000313|RefSeq:XP_018807379.1};	--	GO:0003755,peptidyl-prolyl cis-trans isomerase activity; GO:0044183,protein folding chaperone; GO:0043022,ribosome binding; GO:0051083,'de novo' cotranslational protein folding; GO:0061077,chaperone-mediated protein folding; GO:0015031,protein transport; GO:0043335,protein unfolding; GO:0003674,molecular_function; GO:0003824,catalytic activity; GO:0016853,isomerase activity; GO:0016859,cis-trans …	PF05697.16:Bacterial trigger factor protein (TF)	--	--	--
LOC108980821	13.7441	7.2251	4.2541	9.4548	6.9657	42.3732	NC_049905.1	4493587	4496002	+	LOC108980821	--	--	--	wound-induced basic protein-like [Malus sylvestris]	PR4_PHAVU RecName: Full=Wound-induced basic protein;	A0A2I4DJQ7_JUGRE SubName: Full=wound-induced basic protein-like {ECO:0000313|RefSeq:XP_018807378.1};	--	--	PF08186.14:Wound-inducible basic protein family	--	--	--
LOC108980829	8.2311	8.4256	9.1887	10.1604	11.2801	13.3665	NC_049907.1	37678336	37710493	+	LOC108980829	--	--	--	DNA polymerase I-like isoform X1 [Juglans regia]	--	A0A6P9EL77_JUGRE RecName: Full=DNA-directed DNA polymerase {ECO:0000256|ARBA:ARBA00012417}; EC=2.7.7.7 {ECO:0000256|ARBA:ARBA00012417};	--	GO:0003677,DNA binding; GO:0003887,DNA-directed DNA polymerase activity; GO:0016787,hydrolase activity; GO:0006261,DNA-dependent DNA replication; GO:0003674,molecular_function; GO:0003676,nucleic acid binding; GO:0005488,binding; GO:0097159,organic cyclic compound binding; GO:1901363,heterocyclic compound binding; GO:0003824,catalytic activity; GO:0016740,transferase activity; GO:0016772,transfer…	PF02739.19:5'-3' exonuclease, N-terminal resolvase-like domain	--	--	--
LOC108980836	11.6016	24.4539	12.2603	18.0184	17.2248	38.2746	NC_049916.1	24899937	24906141	+	LOC108980836	--	--	--	BEL1-like homeodomain protein 6 [Juglans regia]	BLH7_ARATH RecName: Full=BEL1-like homeodomain protein 7; Short=BEL1-like protein 7;	A0A2I4DJU2_JUGRE SubName: Full=BEL1-like homeodomain protein 6 {ECO:0000313|RefSeq:XP_018807392.1};	Transcription factor MEIS1 and related HOX domain proteins	GO:0005634,nucleus; GO:0003700,DNA-binding transcription factor activity; GO:0000981,DNA-binding transcription factor activity, RNA polymerase II-specific; GO:0000978,RNA polymerase II cis-regulatory region sequence-specific DNA binding; GO:0000976,transcription regulatory region sequence-specific DNA binding; GO:0006357,regulation of transcription by RNA polymerase II; GO:0003674,molecular_funct…	PF07526.14:Associated with HOX	HB-BELL	TF	HB->HB-BELL
LOC108980846	17.6861	19.3918	34.0146	37.373	31.4855	30.6688	NC_049903.1	30698196	30703867	+	LOC108980846	--	K20456 oxysterol-binding protein 1 | (RefSeq) oxysterol-binding protein-related protein 2A-like isoform X2 (A)	--	oxysterol-binding protein-related protein 3A-like [Juglans regia]	ORP3A_ARATH RecName: Full=Oxysterol-binding protein-related protein 3A; AltName: Full=OSBP-related protein 3A; AltName: Full=Protein UNFERTILIZED EMBRYO SAC 18;	A0A2I4DJW5_JUGRE SubName: Full=oxysterol-binding protein-related protein 3A-like {ECO:0000313|RefSeq:XP_018807417.2};	Oxysterol-binding protein	GO:0005829,cytosol; GO:0005783,endoplasmic reticulum; GO:0005794,Golgi apparatus; GO:0043231,intracellular membrane-bounded organelle; GO:0016020,membrane; GO:0005886,plasma membrane; GO:0032934,sterol binding; GO:0015248,sterol transporter activity; GO:0009567,double fertilization forming a zygote and endosperm; GO:0003674,molecular_function; GO:0005488,binding; GO:0005496,steroid binding; GO:00…	PF01237.21:Oxysterol-binding protein	--	--	--
LOC108980852	4.6461	1.8527	2.4006	2.1329	8.2805	5.4171	NC_049907.1	48246640	48253346	+	LOC108980852	--	--	--	phosphoglucan phosphatase DSP4, amyloplastic-like isoform X1 [Juglans regia]	DSP4_CASSA RecName: Full=Phosphoglucan phosphatase DSP4, amyloplastic {ECO:0000250|UniProtKB:Q9FEB5}; EC=3.1.3.- {ECO:0000250|UniProtKB:Q9FEB5}; AltName: Full=Dual specificity protein phosphatase 4 {ECO:0000303|PubMed:21631532}; Short=CsDSP4 {ECO:0000303|PubMed:21631532}; Flags: Precursor;	A0A2I4DJV5_JUGRE SubName: Full=phosphoglucan phosphatase DSP4, amyloplastic-like isoform X1 {ECO:0000313|RefSeq:XP_018807428.1};	Dual specificity phosphatase	GO:0009501,amyloplast; GO:0009507,chloroplast; GO:0005634,nucleus; GO:0019203,carbohydrate phosphatase activity; GO:0008138,protein tyrosine/serine/threonine phosphatase activity; GO:0007623,circadian rhythm; GO:0046838,phosphorylated carbohydrate dephosphorylation; GO:0006470,protein dephosphorylation; GO:0005982,starch metabolic process; GO:0003674,molecular_function; GO:0003824,catalytic activ…	PF16561.8:Glycogen recognition site of AMP-activated protein kinase	--	--	--
LOC108980863	11.5142	4.2014	10.3351	12.1481	39.4505	34.3178	NC_049913.1	11896103	11897154	-	LOC108980863	--	K11982 E3 ubiquitin-protein ligase RNF115/126 [EC:2.3.2.27] | (RefSeq) E3 ubiquitin-protein ligase SIRP1 isoform X1 (A)	--	E3 ubiquitin-protein ligase MPSR1-like [Juglans regia]	MPSR1_ARATH RecName: Full=E3 ubiquitin-protein ligase MPSR1 {ECO:0000305}; EC=2.3.2.27 {ECO:0000269|PubMed:29087340}; AltName: Full=Protein MISFOLDED PROTEIN SENSING RING E3 LIGASE 1 {ECO:0000303|PubMed:29087340}; AltName: Full=RING-type E3 ubiquitin transferase MPSR1 {ECO:0000305};	A0A2I4EE50_JUGRE SubName: Full=E3 ubiquitin-protein ligase MPSR1-like {ECO:0000313|RefSeq:XP_018817676.1};	FOG: Predicted E3 ubiquitin ligase	GO:0005737,cytoplasm; GO:0005829,cytosol; GO:0046872,metal ion binding; GO:0051787,misfolded protein binding; GO:0061630,ubiquitin protein ligase activity; GO:0071456,cellular response to hypoxia; GO:0071218,cellular response to misfolded protein; GO:0071629,cytoplasm protein quality control by the ubiquitin-proteasome system; GO:0051865,protein autoubiquitination; GO:0000209,protein polyubiquiti…	PF13639.9:Ring finger domain	--	--	--
LOC108980866	0.3257	7.2132	5.9411	0.8493	10.7087	18.4699	NC_049913.1	11830729	11834481	-	LOC108980866	--	--	--	cyclic dof factor 2-like [Juglans regia]	CDF2_ARATH RecName: Full=Cyclic dof factor 2; AltName: Full=Dof zinc finger protein DOF5.2; Short=AtDOF5.2;	A0A2I4DJY6_JUGRE SubName: Full=cyclic dof factor 2-like {ECO:0000313|RefSeq:XP_018807442.1};	--	GO:0005634,nucleus; GO:0003677,DNA binding; GO:0003700,DNA-binding transcription factor activity; GO:0046872,metal ion binding; GO:0000976,transcription regulatory region sequence-specific DNA binding; GO:0009908,flower development; GO:0006355,regulation of transcription, DNA-templated; GO:0003674,molecular_function; GO:0003676,nucleic acid binding; GO:0005488,binding; GO:0097159,organic cyclic c…	PF02701.18:Dof domain, zinc finger	C2C2-Dof	TF	C2C2->C2C2-Dof
LOC108980868	2.1423	1.1729	2.4746	2.09	3.2761	3.4287	NC_049907.1	6269610	6274345	-	LOC108980868	--	K15523 protein-ribulosamine 3-kinase [EC:2.7.1.172] | (RefSeq) protein-ribulosamine 3-kinase, chloroplastic isoform X1 (A)	--	protein-ribulosamine 3-kinase, chloroplastic isoform X1 [Juglans regia]	FN3KR_ARATH RecName: Full=Protein-ribulosamine 3-kinase, chloroplastic {ECO:0000305}; EC=2.7.1.172 {ECO:0000269|PubMed:15705060}; AltName: Full=Fructosamine 3-kinase-related protein {ECO:0000303|PubMed:15705060}; Short=AtFN3K-RP {ECO:0000303|PubMed:15705060}; Flags: Precursor;	A0A2I4DJW3_JUGRE RecName: Full=Protein-ribulosamine 3-kinase, chloroplastic {ECO:0000256|PIRNR:PIRNR006221}; EC=2.7.1.172 {ECO:0000256|PIRNR:PIRNR006221}; AltName: Full=Fructosamine 3-kinase-related protein {ECO:0000256|PIRNR:PIRNR006221};	Predicted kinase	GO:0009507,chloroplast; GO:0005739,mitochondrion; GO:0005524,ATP binding; GO:0016301,kinase activity; GO:0102193,protein-ribulosamine 3-kinase activity; GO:0016310,phosphorylation; GO:0000166,nucleotide binding; GO:0003674,molecular_function; GO:0005488,binding; GO:0017076,purine nucleotide binding; GO:0030554,adenyl nucleotide binding; GO:0032553,ribonucleotide binding; GO:0032555,purine ribonuc…	PF03881.17:Fructosamine kinase	--	--	--
LOC108980871	1.6061	1.8594	1.6648	0.8884	1.5483	2.9731	NC_049907.1	6277300	6280119	-	LOC108980871	--	K19038 E3 ubiquitin-protein ligase ATL41 [EC:2.3.2.27] | (RefSeq) RING-H2 finger protein ATL40-like (A)	--	RING-H2 finger protein ATL58-like isoform X1 [Juglans regia]	ATL64_ARATH RecName: Full=RING-H2 finger protein ATL64; EC=2.3.2.27 {ECO:0000305}; AltName: Full=RING-type E3 ubiquitin transferase ATL64 {ECO:0000305};	A0A2I4DJW8_JUGRE SubName: Full=RING-H2 finger protein ATL58-like isoform X1 {ECO:0000313|RefSeq:XP_018807450.1};	FOG: Predicted E3 ubiquitin ligase	GO:0016021,integral component of membrane; GO:0046872,metal ion binding; GO:0016740,transferase activity; GO:0031625,ubiquitin protein ligase binding; GO:0016567,protein ubiquitination; GO:0003674,molecular_function; GO:0005488,binding; GO:0043167,ion binding; GO:0043169,cation binding; GO:0003824,catalytic activity; GO:0005515,protein binding; GO:0019899,enzyme binding; GO:0044389,ubiquitin-like…	PF13639.9:Ring finger domain	--	--	--
LOC108980876	0.02	0.0598	0.0339	0.0148	0.0075	0.0778	NC_049907.1	6139799	6147783	-	LOC108980876	--	--	--	receptor like protein 21-like isoform X1 [Juglans regia]	RLP1_ARATH RecName: Full=Receptor-like protein 1 {ECO:0000303|PubMed:18434605}; Short=AtRLP1 {ECO:0000303|PubMed:18434605}; AltName: Full=Receptor of eMax {ECO:0000303|PubMed:23898033}; Flags: Precursor;	A0A6P9F0E7_JUGRE SubName: Full=receptor like protein 21-like isoform X1 {ECO:0000313|RefSeq:XP_035548267.1};	FOG: Leucine rich repeat	GO:0016021,integral component of membrane; GO:0005886,plasma membrane; GO:0042742,defense response to bacterium; GO:0045087,innate immune response; GO:0006950,response to stress; GO:0006952,defense response; GO:0008150,biological_process; GO:0009605,response to external stimulus; GO:0009607,response to biotic stimulus; GO:0009617,response to bacterium; GO:0043207,response to external biotic stimu…	PF13855.9:Leucine rich repeat	--	--	--
LOC108980895	1.7097	1.3879	1.7946	2.4437	3.668	1.8201	NC_049913.1	13479061	13483018	-	LOC108980895	--	K20843 hydroxyproline O-galactosyltransferase 2/3/4/5/6 [EC:2.4.1.-] | (RefSeq) hydroxyproline O-galactosyltransferase GALT4-like (A)	--	hydroxyproline O-galactosyltransferase GALT4-like [Juglans regia]	B3GTI_ARATH RecName: Full=Hydroxyproline O-galactosyltransferase GALT5 {ECO:0000303|PubMed:25974423}; Short=AtGALT5 {ECO:0000303|PubMed:25974423}; EC=2.4.1.- {ECO:0000269|PubMed:25974423}; AltName: Full=Beta-1,3-galactosyltransferase 18 {ECO:0000305};	A0A2I4DK04_JUGRE SubName: Full=hydroxyproline O-galactosyltransferase GALT4-like {ECO:0000313|RefSeq:XP_018807484.1};	Galactosyltransferases	GO:0005768,endosome; GO:0005794,Golgi apparatus; GO:0000139,Golgi membrane; GO:0016021,integral component of membrane; GO:0005802,trans-Golgi network; GO:0030246,carbohydrate binding; GO:0008378,galactosyltransferase activity; GO:0016757,transferase activity, transferring glycosyl groups; GO:1990714,hydroxyproline O-galactosyltransferase activity; GO:0010405,arabinogalactan protein metabolic proc…	PF00337.25:Galactoside-binding lectin	--	--	--
LOC108980899	17.5165	27.273	26.1209	19.6697	32.8305	48.3134	NC_049909.1	13455295	13460228	+	LOC108980899	--	K03260 translation initiation factor 4G | (RefSeq) eukaryotic translation initiation factor-like (A)	--	MA3 DOMAIN-CONTAINING TRANSLATION REGULATORY FACTOR 1-like [Juglans regia]	MRF1_ARATH RecName: Full=MA3 DOMAIN-CONTAINING TRANSLATION REGULATORY FACTOR 1 {ECO:0000303|PubMed:29084871}; AltName: Full=MA3 domain-containing protein 6 {ECO:0000303|PubMed:24041411};	A0A2I4DK24_JUGRE SubName: Full=MA3 DOMAIN-CONTAINING TRANSLATION REGULATORY FACTOR 1-like {ECO:0000313|RefSeq:XP_018807488.1, ECO:0000313|RefSeq:XP_018807489.1};	Neoplastic transformation suppressor Pdcd4/MA-3, contains MA3 domain	GO:0005829,cytosol; GO:0005634,nucleus; GO:0003729,mRNA binding; GO:0043022,ribosome binding; GO:0045892,negative regulation of transcription, DNA-templated; GO:0006417,regulation of translation; GO:0009646,response to absence of light; GO:0090549,response to carbon starvation; GO:0003674,molecular_function; GO:0003676,nucleic acid binding; GO:0003723,RNA binding; GO:0005488,binding; GO:0097159,o…	PF02847.20:MA3 domain	--	--	--
LOC108980908	50.6611	35.4662	33.7816	45.2966	33.9637	52.0054	NC_049912.1	22927591	22932729	-	LOC108980908	--	K13344 peroxin-13 | (RefSeq) peroxisomal membrane protein 13-like (A)	ko04146: Peroxisome	peroxisomal membrane protein 13-like [Juglans regia]	PEX13_ARATH RecName: Full=Peroxisomal membrane protein 13 {ECO:0000303|PubMed:16813573}; AltName: Full=ABSTINENCE BY MUTUAL CONSENT {ECO:0000303|PubMed:18160292}; AltName: Full=Peroxin-13 {ECO:0000303|PubMed:16813573}; Short=AtPEX13 {ECO:0000303|PubMed:16813573}; AltName: Full=Peroxisome biogenesis protein 13 {ECO:0000303|PubMed:16813573}; AltName: Full=Pex13p {ECO:0000303|PubMed:16813573}; AltNa…	A0A2I4DK26_JUGRE RecName: Full=Peroxin-13 {ECO:0000256|ARBA:ARBA00029693};	--	GO:0016021,integral component of membrane; GO:1990429,peroxisomal importomer complex; GO:0005778,peroxisomal membrane; GO:0006635,fatty acid beta-oxidation; GO:0016558,protein import into peroxisome matrix; GO:0016560,protein import into peroxisome matrix, docking; GO:0006082,organic acid metabolic process; GO:0006629,lipid metabolic process; GO:0006631,fatty acid metabolic process; GO:0008150,bi…	--	--	--	--
LOC108980934	14.4144	14.0485	18.0609	23.9908	32.8389	34.5106	NC_049906.1	11260952	11265906	+	LOC108980934	--	K13430 serine/threonine-protein kinase PBS1 [EC:2.7.11.1] | (RefSeq) probable serine/threonine-protein kinase PBL7 (A)	ko04626: Plant-pathogen interaction	wall-associated receptor kinase-like 14 [Juglans regia]	WAKLO_ARATH RecName: Full=Wall-associated receptor kinase-like 14; EC=2.7.11.-; Flags: Precursor;	A0A2I4DK74_JUGRE SubName: Full=wall-associated receptor kinase-like 14 {ECO:0000313|RefSeq:XP_018807538.1};	Serine/threonine protein kinase	GO:0016021,integral component of membrane; GO:0005886,plasma membrane; GO:0005524,ATP binding; GO:0106310,protein serine kinase activity; GO:0004674,protein serine/threonine kinase activity; GO:0007166,cell surface receptor signaling pathway; GO:0006468,protein phosphorylation; GO:0000166,nucleotide binding; GO:0003674,molecular_function; GO:0005488,binding; GO:0017076,purine nucleotide binding; …	PF00069.28:Protein kinase domain	--	--	--
LOC108980938	10.3271	9.8844	10.9389	11.049	17.8135	26.5438	NC_049902.1	26885854	26906262	-	LOC108980938	--	--	--	protein ENHANCED DISEASE RESISTANCE 2-like [Juglans regia]	EDR2_ARATH RecName: Full=Protein ENHANCED DISEASE RESISTANCE 2;	A0A2I4DK66_JUGRE SubName: Full=protein ENHANCED DISEASE RESISTANCE 2-like {ECO:0000313|RefSeq:XP_018807541.1};	--	GO:0005789,endoplasmic reticulum membrane; GO:0010008,endosome membrane; GO:0016021,integral component of membrane; GO:0005886,plasma membrane; GO:0070273,phosphatidylinositol-4-phosphate binding; GO:0009873,ethylene-activated signaling pathway; GO:1900056,negative regulation of leaf senescence; GO:0009626,plant-type hypersensitive response; GO:1900150,regulation of defense response to fungus; GO…	PF07059.15:Protein ENHANCED DISEASE RESISTANCE 2, C-terminal	--	--	--
LOC108980942	30.2374	20.2259	172.571	61.2589	50.7601	80.4955	NC_049912.1	22991932	22996805	+	LOC108980942	--	K01177 beta-amylase [EC:3.2.1.2] | (RefSeq) beta-amylase 1, chloroplastic-like (A)	ko00500: Starch and sucrose metabolism; ko01100: Metabolic pathways; ko01110: Biosynthesis of secondary metabolites	beta-amylase 1, chloroplastic-like [Juglans regia]	BAM1_ARATH RecName: Full=Beta-amylase 1, chloroplastic; EC=3.2.1.2; AltName: Full=1,4-alpha-D-glucan maltohydrolase; AltName: Full=Beta-amylase 7; AltName: Full=Thioredoxin-regulated beta-amylase; Short=TR-BAMY; Flags: Precursor;	A0A2I4DK71_JUGRE RecName: Full=Beta-amylase {ECO:0000256|ARBA:ARBA00012594, ECO:0000256|RuleBase:RU000509}; EC=3.2.1.2 {ECO:0000256|ARBA:ARBA00012594, ECO:0000256|RuleBase:RU000509};	--	GO:0009507,chloroplast; GO:0102229,amylopectin maltohydrolase activity; GO:0016161,beta-amylase activity; GO:0009414,response to water deprivation; GO:0005983,starch catabolic process; GO:0003674,molecular_function; GO:0003824,catalytic activity; GO:0004553,hydrolase activity, hydrolyzing O-glycosyl compounds; GO:0016787,hydrolase activity; GO:0016798,hydrolase activity, acting on glycosyl bonds;…	PF01373.20:Glycosyl hydrolase family 14	--	--	--
LOC108980952	0.4528	2.3206	0.5076	0.4714	0.1792	3.1673	NC_049903.1	6414633	6419206	+	LOC108980952	--	--	--	hypothetical protein F2P56_006418, partial [Juglans regia]	LSH10_ARATH RecName: Full=Protein LIGHT-DEPENDENT SHORT HYPOCOTYLS 10; AltName: Full=Protein ORGAN BOUNDARY 10;	A0A833XZY9_JUGRE RecName: Full=ALOG domain-containing protein {ECO:0000259|PROSITE:PS51697};	--	GO:0005634,nucleus; GO:0003677,DNA binding; GO:0009299,mRNA transcription; GO:0090698,post-embryonic plant morphogenesis; GO:0009416,response to light stimulus; GO:0003674,molecular_function; GO:0003676,nucleic acid binding; GO:0005488,binding; GO:0097159,organic cyclic compound binding; GO:1901363,heterocyclic compound binding; GO:0006139,nucleobase-containing compound metabolic process; GO:0006…	PF04852.15:ALOG domain	--	--	--
LOC108980953	0.4137	0.3855	0.1911	0.2496	1.5605	0.3508	NC_049903.1	6410332	6411543	-	LOC108980953	--	--	--	--	--	--	--	--	--	--	--	--
LOC108980956	0.4862	1.3497	1.2698	1.763	0.9087	2.9917	NC_049915.1	16306774	16308141	+	LOC108980956	--	K09422 transcription factor MYB, plant | (RefSeq) myb-related protein 308-like (A)	--	myb-related protein 308-like [Juglans regia]	EBIII_PETHY RecName: Full=MYB-like transcription factor 4 {ECO:0000303|PubMed:21068208}; Short=PhMYB4 {ECO:0000303|PubMed:21068208}; AltName: Full=MYB-like protein MYB5d8 {ECO:0000303|Ref.1}; AltName: Full=Protein EMISSION OF BENZENOIDS III {ECO:0000303|Ref.2}; Short=PhEOBIII {ECO:0000303|Ref.2};	A0A2I4DK88_JUGRE SubName: Full=myb-related protein 308-like {ECO:0000313|RefSeq:XP_018807566.1};	Transcription factor, Myb superfamily	GO:0005634,nucleus; GO:0000976,transcription regulatory region sequence-specific DNA binding; GO:0010597,green leaf volatile biosynthetic process; GO:0045892,negative regulation of transcription, DNA-templated; GO:0001067,regulatory region nucleic acid binding; GO:0003674,molecular_function; GO:0003676,nucleic acid binding; GO:0003677,DNA binding; GO:0003690,double-stranded DNA binding; GO:000548…	PF00249.34:Myb-like DNA-binding domain	MYB	TF	MYB->MYB
LOC108980979	19.1119	15.1725	54.5408	19.7099	33.5006	33.0407	NC_049913.1	15605109	15607583	+	LOC108980979	--	K09561 STIP1 homology and U-box containing protein 1 [EC:2.3.2.27] | (RefSeq) E3 ubiquitin-protein ligase CHIP-like isoform X1 (A)	ko04120: Ubiquitin mediated proteolysis; ko04141: Protein processing in endoplasmic reticulum	U-box domain-containing protein 18-like [Juglans regia]	PUB18_ARATH RecName: Full=U-box domain-containing protein 18 {ECO:0000303|PubMed:11495788}; EC=2.3.2.27 {ECO:0000269|PubMed:27956469}; AltName: Full=Plant U-box protein 18 {ECO:0000303|PubMed:11495788}; AltName: Full=RING-type E3 ubiquitin transferase PUB18 {ECO:0000303|PubMed:11495788};	A0A2I4DKB4_JUGRE RecName: Full=RING-type E3 ubiquitin transferase {ECO:0000256|ARBA:ARBA00012483}; EC=2.3.2.27 {ECO:0000256|ARBA:ARBA00012483};	FOG: Armadillo/beta-catenin-like repeats	GO:0005737,cytoplasm; GO:0012505,endomembrane system; GO:0016020,membrane; GO:0005634,nucleus; GO:0061630,ubiquitin protein ligase activity; GO:0004842,ubiquitin-protein transferase activity; GO:0009738,abscisic acid-activated signaling pathway; GO:0016567,protein ubiquitination; GO:0009787,regulation of abscisic acid-activated signaling pathway; GO:0010029,regulation of seed germination; GO:0010…	PF04564.18:U-box domain	--	--	--
LOC108980980	0.1365	0.2138	0.6938	0.302	2.0411	0.7073	NC_049913.1	15607720	15610504	-	LOC108980980	--	K13430 serine/threonine-protein kinase PBS1 [EC:2.7.11.1] | (RefSeq) serine/threonine-protein kinase PBS1-like (A)	ko04626: Plant-pathogen interaction	hypothetical protein F2P56_030264 [Juglans regia]	Y5597_ARATH RecName: Full=Probable receptor-like protein kinase At5g59700; EC=2.7.11.-; Flags: Precursor;	A0A833U0X6_JUGRE RecName: Full=Protein kinase domain-containing protein {ECO:0000259|PROSITE:PS50011};	Serine/threonine protein kinase	GO:0016021,integral component of membrane; GO:0005886,plasma membrane; GO:0009506,plasmodesma; GO:0005524,ATP binding; GO:0004672,protein kinase activity; GO:0004674,protein serine/threonine kinase activity; GO:0004714,transmembrane receptor protein tyrosine kinase activity; GO:0046777,protein autophosphorylation; GO:0000166,nucleotide binding; GO:0003674,molecular_function; GO:0005488,binding; G…	PF00069.28:Protein kinase domain	--	--	--
LOC108981008	0.1963	0	0.0998	0.0217	0.1321	0.1373	NC_049903.1	31200712	31204018	+	LOC108981008	--	K00002 alcohol dehydrogenase (NADP+) [EC:1.1.1.2] | (RefSeq) NADPH-dependent aldo-keto reductase, chloroplastic-like (A)	ko00010: Glycolysis / Gluconeogenesis; ko00040: Pentose and glucuronate interconversions; ko00053: Ascorbate and aldarate metabolism; ko00561: Glycerolipid metabolism; ko00620: Pyruvate metabolism; ko01100: Metabolic pathways; ko01110: Biosynthesis of secondary metabolites; ko01240: Biosynthesis of cofactors	NADPH-dependent aldo-keto reductase, chloroplastic-like isoform X1 [Juglans regia]	AKRC9_ARATH RecName: Full=NADPH-dependent aldo-keto reductase, chloroplastic {ECO:0000303|PubMed:21169366}; Short=AtChlAKR {ECO:0000303|PubMed:21169366}; EC=1.1.1.- {ECO:0000269|PubMed:19616008, ECO:0000269|PubMed:21169366}; AltName: Full=Aldo-keto reductase family 4 member C9;	A0A6P9EBI8_JUGRE SubName: Full=NADPH-dependent aldo-keto reductase, chloroplastic-like isoform X1 {ECO:0000313|RefSeq:XP_035544701.1};	Aldo/keto reductase family proteins	GO:0009507,chloroplast; GO:0005829,cytosol; GO:0005783,endoplasmic reticulum; GO:0008106,alcohol dehydrogenase (NADP+) activity; GO:0004032,alditol:NADP+ 1-oxidoreductase activity; GO:0004033,aldo-keto reductase (NADP) activity; GO:0070401,NADP+ binding; GO:0016229,steroid dehydrogenase activity; GO:0009409,response to cold; GO:0009651,response to salt stress; GO:0009636,response to toxic substan…	PF00248.24:Aldo/keto reductase family	--	--	--
LOC108981020	10.6633	10.9684	16.5952	15.3902	30.2124	31.6633	NC_049903.1	29758284	29767536	-	LOC108981020	--	--	--	uncharacterized protein LOC108981020 isoform X1 [Juglans regia]	IDM1_ARATH RecName: Full=Increased DNA methylation 1 {ECO:0000303|PubMed:22700931}; AltName: Full=Histone H3 acetyltransferase IDM1 {ECO:0000305}; EC=2.3.1.- {ECO:0000255|PROSITE-ProRule:PRU00532}; AltName: Full=Protein ROS4 {ECO:0000303|PubMed:22733760}; AltName: Full=Repressor of silencing 4 {ECO:0000303|PubMed:22733760};	A0A6P9EP47_JUGRE SubName: Full=uncharacterized protein LOC108981020 isoform X1 {ECO:0000313|RefSeq:XP_035544357.1};	--	GO:0005634,nucleus; GO:0009506,plasmodesma; GO:0010385,double-stranded methylated DNA binding; GO:0004402,histone acetyltransferase activity; GO:0042393,histone binding; GO:0046872,metal ion binding; GO:0080188,gene silencing by RNA-directed DNA methylation; GO:0044154,histone H3-K14 acetylation; GO:0043971,histone H3-K18 acetylation; GO:0043972,histone H3-K23 acetylation; GO:0044030,regulation o…	PF16135.8:Tify domain binding domain	PHD	TR	PHD
LOC108981022	93.5878	104.784	232.974	175.38	501.346	732.179	NC_049903.1	29676565	29681076	+	LOC108981022	--	K01507 inorganic pyrophosphatase [EC:3.6.1.1] | (RefSeq) soluble inorganic pyrophosphatase 4 (A)	ko00190: Oxidative phosphorylation	hypothetical protein F2P56_007759 [Juglans regia]	IPYR4_ARATH RecName: Full=Soluble inorganic pyrophosphatase 4 {ECO:0000303|PubMed:15135060}; EC=3.6.1.1 {ECO:0000269|Ref.6}; AltName: Full=Pyrophosphate phospho-hydrolase 4 {ECO:0000303|PubMed:15135060}; Short=PPase 4 {ECO:0000303|PubMed:15135060};	A0A833Y217_JUGRE RecName: Full=Inorganic diphosphatase {ECO:0000256|ARBA:ARBA00012146}; EC=3.6.1.1 {ECO:0000256|ARBA:ARBA00012146};	Inorganic pyrophosphatase/Nucleosome remodeling factor, subunit NURF38	GO:0005829,cytosol; GO:0005654,nucleoplasm; GO:0004427,inorganic diphosphatase activity; GO:0000287,magnesium ion binding; GO:0006796,phosphate-containing compound metabolic process; GO:0003674,molecular_function; GO:0003824,catalytic activity; GO:0016462,pyrophosphatase activity; GO:0016787,hydrolase activity; GO:0016817,hydrolase activity, acting on acid anhydrides; GO:0016818,hydrolase activit…	PF00719.22:Inorganic pyrophosphatase	--	--	--
LOC108981023	41.4115	25.8378	16.3103	33.7841	36.375	53.955	NC_049903.1	29710785	29715670	+	LOC108981023	--	--	--	uncharacterized protein LOC108981023 [Juglans regia]	--	A0A2I4DKG2_JUGRE SubName: Full=uncharacterized protein LOC108981023 {ECO:0000313|RefSeq:XP_018807640.1};	--	--	--	--	--	--
LOC108981030	0.6879	0.159	1.6623	0.3494	0.898	0.4734	NC_049913.1	34211773	34215776	-	LOC108981030	--	K13430 serine/threonine-protein kinase PBS1 [EC:2.7.11.1] | (RefSeq) probable serine/threonine-protein kinase PBL7 (A)	ko04626: Plant-pathogen interaction	LEAF RUST 10 DISEASE-RESISTANCE LOCUS RECEPTOR-LIKE PROTEIN KINASE-like 2.5 [Juglans regia]	LRK10_WHEAT RecName: Full=Rust resistance kinase Lr10 {ECO:0000312|EMBL:AAC49629.1}; EC=2.7.11.1; AltName: Full=Probable receptor-like serine/threonine-protein kinase LRK10; Flags: Precursor;	A0A2I4DKJ3_JUGRE RecName: Full=Non-specific serine/threonine protein kinase {ECO:0000256|ARBA:ARBA00012513}; EC=2.7.11.1 {ECO:0000256|ARBA:ARBA00012513};	Serine/threonine protein kinase	GO:0016021,integral component of membrane; GO:0005886,plasma membrane; GO:0005524,ATP binding; GO:0106310,protein serine kinase activity; GO:0004674,protein serine/threonine kinase activity; GO:0006468,protein phosphorylation; GO:0000166,nucleotide binding; GO:0003674,molecular_function; GO:0005488,binding; GO:0017076,purine nucleotide binding; GO:0030554,adenyl nucleotide binding; GO:0032553,rib…	PF00069.28:Protein kinase domain	--	--	--
LOC108981031	0.2465	0	0.9398	0.0992	0.7289	0.1829	NC_049913.1	34216579	34218173	+	LOC108981031	--	K13418 somatic embryogenesis receptor kinase 1 [EC:2.7.10.1 2.7.11.1] | (RefSeq) somatic embryogenesis receptor kinase 1 (A)	--	rust resistance kinase Lr10-like [Juglans regia]	LRK10_WHEAT RecName: Full=Rust resistance kinase Lr10 {ECO:0000312|EMBL:AAC49629.1}; EC=2.7.11.1; AltName: Full=Probable receptor-like serine/threonine-protein kinase LRK10; Flags: Precursor;	A0A2I4DKH9_JUGRE SubName: Full=rust resistance kinase Lr10-like {ECO:0000313|RefSeq:XP_018807648.2};	Serine/threonine protein kinase	GO:0016021,integral component of membrane; GO:0005886,plasma membrane; GO:0005524,ATP binding; GO:0106310,protein serine kinase activity; GO:0004674,protein serine/threonine kinase activity; GO:0006468,protein phosphorylation; GO:0000166,nucleotide binding; GO:0003674,molecular_function; GO:0005488,binding; GO:0017076,purine nucleotide binding; GO:0030554,adenyl nucleotide binding; GO:0032553,rib…	PF00069.28:Protein kinase domain	--	--	--
LOC108981036	1.008	0.3852	0.5843	0.3326	4.145	3.2372	NC_049916.1	17377113	17378624	-	LOC108981036	--	--	--	F-box/kelch-repeat protein At1g23390-like [Juglans regia]	FBK9_ARATH RecName: Full=F-box/kelch-repeat protein At1g23390;	A0A2I4DKI4_JUGRE SubName: Full=F-box/kelch-repeat protein At1g23390-like {ECO:0000313|RefSeq:XP_018807653.2};	--	GO:0005737,cytoplasm; GO:0005829,cytosol; GO:0005634,nucleus; GO:0043161,proteasome-mediated ubiquitin-dependent protein catabolic process; GO:0006508,proteolysis; GO:0006511,ubiquitin-dependent protein catabolic process; GO:0006807,nitrogen compound metabolic process; GO:0008150,biological_process; GO:0008152,metabolic process; GO:0009056,catabolic process; GO:0009057,macromolecule catabolic pro…	PF00646.36:F-box domain	--	--	--
LOC108981046	9.6537	6.2731	4.0222	3.067	7.629	9.2612	NC_049907.1	970351	974349	-	LOC108981046	--	K00472 prolyl 4-hydroxylase [EC:1.14.11.2] | (RefSeq) probable prolyl 4-hydroxylase 9 isoform X2 (A)	ko00330: Arginine and proline metabolism; ko01100: Metabolic pathways	probable prolyl 4-hydroxylase 9 isoform X2 [Juglans regia]	P4H9_ARATH RecName: Full=Probable prolyl 4-hydroxylase 9 {ECO:0000305}; Short=AtP4H9 {ECO:0000303|Ref.6}; EC=1.14.11.2 {ECO:0000305};	A0A2I4DKK8_JUGRE SubName: Full=probable prolyl 4-hydroxylase 9 isoform X2 {ECO:0000313|RefSeq:XP_018807662.1};	Prolyl 4-hydroxylase alpha subunit	GO:0005783,endoplasmic reticulum; GO:0005789,endoplasmic reticulum membrane; GO:0005794,Golgi apparatus; GO:0005797,Golgi medial cisterna; GO:0016021,integral component of membrane; GO:0005506,iron ion binding; GO:0031418,L-ascorbic acid binding; GO:0004656,procollagen-proline 4-dioxygenase activity; GO:0018401,peptidyl-proline hydroxylation to 4-hydroxy-L-proline; GO:0003674,molecular_function; …	PF13640.9:2OG-Fe(II) oxygenase superfamily	--	--	--
LOC108981053	9.4188	7.7069	12.1921	9.7178	11.7297	13.6345	NC_049907.1	959159	961942	+	LOC108981053	--	K08762 diazepam-binding inhibitor (GABA receptor modulator, acyl-CoA-binding protein) | (RefSeq) acyl-CoA-binding protein-like (A)	--	hypothetical protein F2P56_013838, partial [Juglans regia]	ACBP3_ARATH RecName: Full=Acyl-CoA-binding domain-containing protein 3; Short=Acyl-CoA binding protein 3; Flags: Precursor;	A0A833XC05_JUGRE RecName: Full=ACB domain-containing protein {ECO:0000259|PROSITE:PS51228};	Acyl-CoA-binding protein	GO:0005615,extracellular space; GO:0000062,fatty-acyl-CoA binding; GO:0008289,lipid binding; GO:0006631,fatty acid metabolic process; GO:0000166,nucleotide binding; GO:0003674,molecular_function; GO:0005488,binding; GO:0017076,purine nucleotide binding; GO:0030554,adenyl nucleotide binding; GO:0032553,ribonucleotide binding; GO:0032555,purine ribonucleotide binding; GO:0032559,adenyl ribonucleoti…	PF00887.22:Acyl CoA binding protein	--	--	--
LOC108981054	86.7519	69.9773	112.583	96.2694	72.0873	163.632	NC_049907.1	952419	954198	-	LOC108981054	--	--	--	hypothetical protein F2P56_026387, partial [Juglans regia]	Y2309_ARATH RecName: Full=Uncharacterized protein At2g23090;	A0A833X8Q1_JUGRE SubName: Full=Uncharacterized protein {ECO:0000313|EMBL:KAF5451270.1}; Flags: Fragment;	--	--	PF12907.10:Zinc-binding	--	--	--
LOC108981060	15.2098	18.6833	12.9927	16.2345	63.0823	118.079	NC_049916.1	4325313	4328214	+	LOC108981060	--	--	--	uncharacterized protein LOC108981060 [Juglans regia]	--	A0A6P9E5L7_JUGRE SubName: Full=uncharacterized protein LOC108981060 {ECO:0000313|RefSeq:XP_035542691.1};	--	--	--	--	--	--
LOC108981069	1.8689	1.1974	8.2201	6.68	22.1678	25.2261	NC_049911.1	26170083	26170454	-	LOC108981069	--	--	--	protein NIM1-INTERACTING 1-like [Juglans regia]	--	A0A2I4DKL7_JUGRE SubName: Full=protein NIM1-INTERACTING 1-like {ECO:0000313|RefSeq:XP_018816084.1};	--	GO:0005634,nucleus; GO:0010112,regulation of systemic acquired resistance; GO:0002831,regulation of response to biotic stimulus; GO:0006950,response to stress; GO:0006952,defense response; GO:0008150,biological_process; GO:0009605,response to external stimulus; GO:0009607,response to biotic stimulus; GO:0009627,systemic acquired resistance; GO:0031347,regulation of defense response; GO:0032101,re…	PF15699.8:NPR1 interacting	--	--	--
LOC108981078	0.1564	0.3256	0.2235	0.1946	9.2065	3.0766	NC_049904.1	17153597	17156095	-	LOC108981078	--	K13397 (S)-scoulerine 9-O-methyltransferase [EC:2.1.1.117] | (RefSeq) (S)-scoulerine 9-O-methyltransferase-like (A)	ko00950: Isoquinoline alkaloid biosynthesis; ko01100: Metabolic pathways; ko01110: Biosynthesis of secondary metabolites	(S)-scoulerine 9-O-methyltransferase-like [Juglans regia]	SMT_COPJA RecName: Full=(S)-scoulerine 9-O-methyltransferase; EC=2.1.1.117;	A0A2I4DKL2_JUGRE SubName: Full=(S)-scoulerine 9-O-methyltransferase-like {ECO:0000313|RefSeq:XP_018807694.1};	Hydroxyindole-O-methyltransferase and related SAM-dependent methyltransferases	GO:0030777,(S)-scoulerine 9-O-methyltransferase activity; GO:0008171,O-methyltransferase activity; GO:0046983,protein dimerization activity; GO:0032259,methylation; GO:0003674,molecular_function; GO:0003824,catalytic activity; GO:0008168,methyltransferase activity; GO:0008757,S-adenosylmethionine-dependent methyltransferase activity; GO:0016740,transferase activity; GO:0016741,transferase activit…	PF00891.21:O-methyltransferase domain	--	--	--
LOC108981080	0.024	0.0922	0.1524	0.451	1.1833	4.6974	NC_049913.1	5413978	5415092	+	LOC108981080	--	--	--	uncharacterized protein LOC108981080 [Juglans regia]	--	A0A2I4DKL6_JUGRE SubName: Full=uncharacterized protein LOC108981080 {ECO:0000313|RefSeq:XP_018807696.2};	--	--	PF14364.9:Domain of unknown function (DUF4408)	--	--	--
LOC108981084	4.109	2.1375	24.6563	1.6148	11.8985	4.4333	NC_049913.1	5401955	5407292	-	LOC108981084	--	K00975 glucose-1-phosphate adenylyltransferase [EC:2.7.7.27] | (RefSeq) glucose-1-phosphate adenylyltransferase large subunit 1-like (A)	ko00500: Starch and sucrose metabolism; ko00520: Amino sugar and nucleotide sugar metabolism; ko01100: Metabolic pathways; ko01110: Biosynthesis of secondary metabolites; ko01250: Biosynthesis of nucleotide sugars	glucose-1-phosphate adenylyltransferase large subunit 1-like [Juglans regia]	GLGL1_SOLTU RecName: Full=Glucose-1-phosphate adenylyltransferase large subunit 1; EC=2.7.7.27; AltName: Full=ADP-glucose pyrophosphorylase; AltName: Full=ADP-glucose synthase; AltName: Full=AGPase S; AltName: Full=Alpha-D-glucose-1-phosphate adenyl transferase; Flags: Fragment;	A0A2I4DKM9_JUGRE RecName: Full=Glucose-1-phosphate adenylyltransferase {ECO:0000256|RuleBase:RU362093}; EC=2.7.7.27 {ECO:0000256|RuleBase:RU362093}; AltName: Full=ADP-glucose pyrophosphorylase {ECO:0000256|RuleBase:RU362093};	GDP-mannose pyrophosphorylase/mannose-1-phosphate guanylyltransferase	GO:0009501,amyloplast; GO:0009507,chloroplast; GO:0005524,ATP binding; GO:0008878,glucose-1-phosphate adenylyltransferase activity; GO:0005978,glycogen biosynthetic process; GO:0019252,starch biosynthetic process; GO:0000166,nucleotide binding; GO:0003674,molecular_function; GO:0005488,binding; GO:0017076,purine nucleotide binding; GO:0030554,adenyl nucleotide binding; GO:0032553,ribonucleotide b…	PF00483.26:Nucleotidyl transferase	--	--	--
LOC108981085	87.189	83.275	141.766	117.501	126.202	102.824	NC_049913.1	5409873	5413400	-	LOC108981085	--	K02975 small subunit ribosomal protein S25e | (RefSeq) 40S ribosomal protein S25-2 (A)	ko03010: Ribosome	40S ribosomal protein S25-2 [Juglans regia]	RS252_ARATH RecName: Full=40S ribosomal protein S25-2;	A0A2I4DKN0_JUGRE RecName: Full=40S ribosomal protein S25 {ECO:0000256|RuleBase:RU366057};	40S ribosomal protein S25	GO:0022626,cytosolic ribosome; GO:0022627,cytosolic small ribosomal subunit; GO:0000325,plant-type vacuole; GO:0009506,plasmodesma; GO:0042788,polysomal ribosome; GO:0005773,vacuole; GO:0003729,mRNA binding; GO:0003735,structural constituent of ribosome; GO:0003674,molecular_function; GO:0003676,nucleic acid binding; GO:0003723,RNA binding; GO:0005488,binding; GO:0097159,organic cyclic compound b…	PF03297.18:S25 ribosomal protein	--	--	--
LOC108981087	0.0522	0	0.1724	0.0462	3.4294	1.5333	NC_049904.1	14704270	14707903	+	LOC108981087	--	K13430 serine/threonine-protein kinase PBS1 [EC:2.7.11.1] | (RefSeq) probable serine/threonine-protein kinase PBL7 (A)	ko04626: Plant-pathogen interaction	G-type lectin S-receptor-like serine/threonine-protein kinase At1g11330 [Juglans regia]	Y1130_ARATH RecName: Full=G-type lectin S-receptor-like serine/threonine-protein kinase At1g11300; EC=2.7.11.1; Flags: Precursor;	A0A2I4DKP2_JUGRE RecName: Full=Receptor-like serine/threonine-protein kinase {ECO:0000256|PIRNR:PIRNR000641}; EC=2.7.11.1 {ECO:0000256|PIRNR:PIRNR000641};	--	GO:0016021,integral component of membrane; GO:0005886,plasma membrane; GO:0005524,ATP binding; GO:0005516,calmodulin binding; GO:0030246,carbohydrate binding; GO:0106310,protein serine kinase activity; GO:0004674,protein serine/threonine kinase activity; GO:0031625,ubiquitin protein ligase binding; GO:0006468,protein phosphorylation; GO:0048544,recognition of pollen; GO:0000166,nucleotide binding…	PF07714.20:Protein tyrosine and serine/threonine kinase	--	--	--
LOC108981088	0.3027	0.3017	0.0855	0.4837	1.3579	2.2745	NC_049904.1	14692005	14692799	-	LOC108981088	--	K24345 calcium-binding protein KIC and related proteins | (RefSeq) calcium-binding protein KRP1-like (A)	--	calcium-binding protein KRP1-like [Juglans regia]	CARP1_ARATH RecName: Full=Calcium-binding protein KRP1 {ECO:0000305}; AltName: Full=KIC-related protein 1 {ECO:0000303|PubMed:14688294};	A0A2I4DKM8_JUGRE SubName: Full=calcium-binding protein KRP1-like {ECO:0000313|RefSeq:XP_018807709.1};	Ca2+-binding protein (centrin/caltractin), EF-Hand superfamily protein	GO:0005509,calcium ion binding; GO:0071456,cellular response to hypoxia; GO:0009733,response to auxin; GO:0003674,molecular_function; GO:0005488,binding; GO:0043167,ion binding; GO:0043169,cation binding; GO:0046872,metal ion binding; GO:0001666,response to hypoxia; GO:0006950,response to stress; GO:0008150,biological_process; GO:0009628,response to abiotic stimulus; GO:0009987,cellular process; …	PF13833.9:EF-hand domain pair	--	--	--
LOC108981094	120.189	126.828	229.253	275.159	883.265	1220.72	NC_049903.1	24649093	24650037	+	LOC108981094	--	--	--	dehydrin HIRD11 [Juglans regia]	--	A0A2I4DKP1_JUGRE SubName: Full=dehydrin HIRD11 {ECO:0000313|RefSeq:XP_018807715.2};	--	GO:0046872,metal ion binding; GO:0003674,molecular_function; GO:0005488,binding; GO:0043167,ion binding; GO:0043169,cation binding	--	--	--	--
LOC108981096	2.468	0.9745	2.4432	0.8493	0.9092	3.0532	NC_049901.1	17911987	17919889	+	LOC108981096	--	K05387 glutamate receptor, ionotropic, plant | (RefSeq) glutamate receptor 3.4-like isoform X1 (A)	--	glutamate receptor 3.4-like isoform X1 [Juglans regia]	GLR34_ARATH RecName: Full=Glutamate receptor 3.4 {ECO:0000303|PubMed:11379626}; Short=AtGLR3.4 {ECO:0000303|PubMed:11379626}; AltName: Full=Glutamate receptor-like protein 3.4 {ECO:0000303|PubMed:12082126}; AltName: Full=Ligand-gated ion channel 3.4 {ECO:0000305}; Flags: Precursor;	A0A2I4GX05_JUGRE RecName: Full=Glutamate receptor {ECO:0000256|PIRNR:PIRNR037090};	Glutamate-gated kainate-type ion channel receptor subunit GluR5 and related subunits	GO:0009507,chloroplast; GO:0031969,chloroplast membrane; GO:0016021,integral component of membrane; GO:0005886,plasma membrane; GO:0009536,plastid; GO:0005262,calcium channel activity; GO:0008066,glutamate receptor activity; GO:0015276,ligand-gated ion channel activity; GO:0038023,signaling receptor activity; GO:0006816,calcium ion transport; GO:0019722,calcium-mediated signaling; GO:0071311,cell…	PF01094.31:Receptor family ligand binding region	--	--	--
LOC108981098	4.6701	3.195	2.7657	2.5452	5.2836	5.5735	NC_049907.1	48172661	48177363	+	LOC108981098	--	--	--	uncharacterized protein LOC108981098 isoform X1 [Juglans regia]	--	A0A2I4DKQ2_JUGRE SubName: Full=uncharacterized protein LOC108981098 isoform X1 {ECO:0000313|RefSeq:XP_018807725.1};	--	--	--	--	--	--
LOC108981103	32.6685	14.2637	8.9742	17.4281	23.9896	30.5664	NC_049907.1	48169168	48171785	+	LOC108981103	--	K02953 small subunit ribosomal protein S13e | (RefSeq) 40S ribosomal protein S13-like (A)	ko03010: Ribosome	40S ribosomal protein S13-like [Ipomoea triloba]	RS13_SOYBN RecName: Full=40S ribosomal protein S13;	A0A2I4DKR7_JUGRE SubName: Full=40S ribosomal protein S13-like {ECO:0000313|RefSeq:XP_018807733.1};	40S ribosomal protein S13	GO:0022627,cytosolic small ribosomal subunit; GO:0005730,nucleolus; GO:0070181,small ribosomal subunit rRNA binding; GO:0003735,structural constituent of ribosome; GO:0006412,translation; GO:0003674,molecular_function; GO:0003676,nucleic acid binding; GO:0003723,RNA binding; GO:0005488,binding; GO:0019843,rRNA binding; GO:0097159,organic cyclic compound binding; GO:1901363,heterocyclic compound b…	PF08069.15:Ribosomal S13/S15 N-terminal domain	--	--	--
LOC108981105	70.6225	47.1499	44.3072	46.1065	123.82	133.951	NC_049903.1	31586006	31592284	+	LOC108981105	--	K06700 proteasome inhibitor subunit 1 (PI31) | (RefSeq) probable proteasome inhibitor isoform X1 (A)	ko03050: Proteasome	probable proteasome inhibitor isoform X1 [Juglans regia]	PSMF1_ARATH RecName: Full=Probable proteasome inhibitor;	A0A2I4DKQ3_JUGRE SubName: Full=probable proteasome inhibitor isoform X1 {ECO:0000313|RefSeq:XP_018807734.1};	Proteasome formation inhibitor PI31	GO:0005829,cytosol; GO:0005783,endoplasmic reticulum; GO:0005634,nucleus; GO:0005886,plasma membrane; GO:0000502,proteasome complex; GO:0004866,endopeptidase inhibitor activity; GO:0070628,proteasome binding; GO:0071365,cellular response to auxin stimulus; GO:1901799,negative regulation of proteasomal protein catabolic process; GO:0043161,proteasome-mediated ubiquitin-dependent protein catabolic …	PF11566.11:PI31 proteasome regulator N-terminal	--	--	--
LOC108981106	0.0958	0.2047	0	0.4595	0.215	1.1174	NC_049912.1	23403584	23404514	-	LOC108981106	--	--	--	uncharacterized protein LOC108981106 [Juglans regia]	--	A0A2I4DKQ6_JUGRE SubName: Full=uncharacterized protein LOC108981106 {ECO:0000313|RefSeq:XP_018807736.1};	--	GO:0016021,integral component of membrane; GO:0008270,zinc ion binding; GO:0003674,molecular_function; GO:0005488,binding; GO:0043167,ion binding; GO:0043169,cation binding; GO:0046872,metal ion binding; GO:0046914,transition metal ion binding; GO:0005575,cellular_component; GO:0016020,membrane; GO:0031224,intrinsic component of membrane; GO:0110165,cellular anatomical entity	PF06839.15:GRF zinc finger	--	--	--
LOC108981110	3.4367	1.45	0.3462	0.3941	1.8096	3.5916	NC_049903.1	19692589	19698135	-	LOC108981110	--	K12486 stromal membrane-associated protein | (RefSeq) ADP-ribosylation factor GTPase-activating protein AGD5-like (A)	ko04144: Endocytosis	ADP-ribosylation factor GTPase-activating protein AGD5-like [Juglans regia]	AGD5_ARATH RecName: Full=ADP-ribosylation factor GTPase-activating protein AGD5 {ECO:0000303|PubMed:12644670}; Short=ARF GAP AGD5 {ECO:0000303|PubMed:12644670}; AltName: Full=Protein ARF-GAP DOMAIN 5 {ECO:0000303|PubMed:12644670}; Short=AtAGD5 {ECO:0000303|PubMed:12644670}; AltName: Full=Protein MODIFIED TRANSPORT TO THE VACUOLE 4 {ECO:0000303|PubMed:23771894}; AltName: Full=Protein NEVERSHED {EC…	A0A6P9EBM2_JUGRE SubName: Full=ADP-ribosylation factor GTPase-activating protein AGD5-like {ECO:0000313|RefSeq:XP_035544741.1};	Predicted GTPase-activating protein	GO:0030136,clathrin-coated vesicle; GO:0005768,endosome; GO:0005802,trans-Golgi network; GO:0030276,clathrin binding; GO:0005096,GTPase activator activity; GO:0046872,metal ion binding; GO:0090630,activation of GTPase activity; GO:0035652,clathrin-coated vesicle cargo loading; GO:0050829,defense response to Gram-negative bacterium; GO:0010227,floral organ abscission; GO:0060866,leaf abscission; G…	PF01412.21:Putative GTPase activating protein for Arf	--	--	--
LOC108981111	0.6111	1.037	1.49	0.8405	112.724	67.5906	NC_049903.1	1163060	1166855	-	LOC108981111	--	K22390 acid phosphatase type 7 | (RefSeq) purple acid phosphatase 22-like (A)	--	hypothetical protein F2P56_005788, partial [Juglans regia]	PPA22_ARATH RecName: Full=Purple acid phosphatase 22; EC=3.1.3.2; Flags: Precursor;	A0A833XYA3_JUGRE RecName: Full=Purple acid phosphatase {ECO:0000256|RuleBase:RU361203}; EC=3.1.3.2 {ECO:0000256|RuleBase:RU361203}; Flags: Fragment;	Purple acid phosphatase	GO:0005576,extracellular region; GO:0003993,acid phosphatase activity; GO:0046872,metal ion binding; GO:0003674,molecular_function; GO:0003824,catalytic activity; GO:0016787,hydrolase activity; GO:0016788,hydrolase activity, acting on ester bonds; GO:0016791,phosphatase activity; GO:0042578,phosphoric ester hydrolase activity; GO:0005488,binding; GO:0043167,ion binding; GO:0043169,cation binding;…	PF00149.31:Calcineurin-like phosphoesterase	--	--	--
LOC108981113	21.0182	7.4552	8.5634	19.2301	20.7163	23.0078	NC_049912.1	23418428	23423869	-	LOC108981113	--	--	--	uncharacterized protein LOC108981113 isoform X1 [Juglans regia]	--	A0A2I4DKS8_JUGRE SubName: Full=uncharacterized protein LOC108981113 isoform X1 {ECO:0000313|RefSeq:XP_018807743.1};	--	--	--	--	--	--
LOC108981114	32.3006	74.9437	53.5783	66.0766	20.4398	112.16	NC_049903.1	1137913	1141980	-	LOC108981114	--	--	--	hypothetical protein F2P56_005785, partial [Juglans regia]	GDL71_ARATH RecName: Full=GDSL esterase/lipase At5g03610; EC=3.1.1.-; AltName: Full=Extracellular lipase At5g03610; Flags: Precursor;	A0A834CXN2_JUGRE SubName: Full=Uncharacterized protein {ECO:0000313|EMBL:KAF5473829.1}; Flags: Fragment;	--	GO:0005576,extracellular region; GO:0016788,hydrolase activity, acting on ester bonds; GO:0016042,lipid catabolic process; GO:0003674,molecular_function; GO:0003824,catalytic activity; GO:0016787,hydrolase activity; GO:0006629,lipid metabolic process; GO:0008150,biological_process; GO:0008152,metabolic process; GO:0009056,catabolic process; GO:0044238,primary metabolic process; GO:0071704,organic…	PF00657.25:GDSL-like Lipase/Acylhydrolase	--	--	--
LOC108981115	0	0	0	0.1114	0.2935	0.1878	NC_049903.1	1127153	1131790	-	LOC108981115	--	--	--	GDSL esterase/lipase At5g03610-like [Juglans regia]	GDL71_ARATH RecName: Full=GDSL esterase/lipase At5g03610; EC=3.1.1.-; AltName: Full=Extracellular lipase At5g03610; Flags: Precursor;	A0A2I4DKS5_JUGRE SubName: Full=GDSL esterase/lipase At5g03610-like {ECO:0000313|RefSeq:XP_018807742.2};	--	GO:0005576,extracellular region; GO:0016788,hydrolase activity, acting on ester bonds; GO:0016042,lipid catabolic process; GO:0003674,molecular_function; GO:0003824,catalytic activity; GO:0016787,hydrolase activity; GO:0006629,lipid metabolic process; GO:0008150,biological_process; GO:0008152,metabolic process; GO:0009056,catabolic process; GO:0044238,primary metabolic process; GO:0071704,organic…	PF00657.25:GDSL-like Lipase/Acylhydrolase	--	--	--
LOC108981116	11.6627	9.5023	18.0779	26.6372	49.8623	162.415	NC_049903.1	1143261	1147257	-	LOC108981116	--	K01240 uridine nucleosidase [EC:3.2.2.3] | (RefSeq) uridine nucleosidase 1 (A)	ko00240: Pyrimidine metabolism; ko00760: Nicotinate and nicotinamide metabolism; ko01100: Metabolic pathways; ko01232: Nucleotide metabolism	uridine nucleosidase 1 [Juglans microcarpa x Juglans regia]	URH1_ARATH RecName: Full=Uridine nucleosidase 1 {ECO:0000303|PubMed:19293370}; EC=3.2.2.3 {ECO:0000269|PubMed:19293370}; AltName: Full=Adenosine nucleosidase {ECO:0000303|PubMed:19293370}; EC=3.2.2.7 {ECO:0000269|PubMed:19293370}; AltName: Full=Inosine nucleosidase {ECO:0000303|PubMed:19293370}; EC=3.2.2.2 {ECO:0000269|PubMed:19293370}; AltName: Full=Nucleoside hydrolase 1 {ECO:0000303|PubMed:212…	A0A2I4DKS4_JUGRE SubName: Full=uridine nucleosidase 1 {ECO:0000313|RefSeq:XP_018807745.1};	Predicted inosine-uridine preferring nucleoside hydrolase	GO:0005829,cytosol; GO:0047622,adenosine nucleosidase activity; GO:0042802,identical protein binding; GO:0047724,inosine nucleosidase activity; GO:0046982,protein heterodimerization activity; GO:0042803,protein homodimerization activity; GO:0008477,purine nucleosidase activity; GO:0045437,uridine nucleosidase activity; GO:0072585,xanthosine nucleotidase activity; GO:0006152,purine nucleoside cata…	PF01156.22:Inosine-uridine preferring nucleoside hydrolase	--	--	--
LOC108981117	3.8172	2.3737	5.8252	6.521	1.8257	10.1231	NC_049903.1	1151970	1155772	-	LOC108981117	--	K15287 solute carrier family 35, member F1/2 | (RefSeq) solute carrier family 35 member F1-like (A)	--	solute carrier family 35 member F1-like [Juglans regia]	--	A0A2I4DKR8_JUGRE SubName: Full=solute carrier family 35 member F1-like {ECO:0000313|RefSeq:XP_018807746.1};	Predicted membrane protein	GO:0016021,integral component of membrane; GO:0022857,transmembrane transporter activity; GO:0003674,molecular_function; GO:0005215,transporter activity; GO:0005575,cellular_component; GO:0016020,membrane; GO:0031224,intrinsic component of membrane; GO:0110165,cellular anatomical entity	PF06027.15:Solute carrier family 35	--	--	--
LOC108981130	0.2596	2.4949	0.1649	3.2311	0.0728	5.751	NC_049908.1	2333407	2334121	+	LOC108981130	--	--	--	two-on-two hemoglobin-3-like [Juglans regia]	GLB3_ARATH RecName: Full=Two-on-two hemoglobin-3; Short=AtGLB3; AltName: Full=2-on-2 hemoglobin-3;	A0A2I4DKT9_JUGRE SubName: Full=two-on-two hemoglobin-3-like {ECO:0000313|RefSeq:XP_018807757.1};	--	GO:0020037,heme binding; GO:0046872,metal ion binding; GO:0019825,oxygen binding; GO:0005344,oxygen carrier activity; GO:0015671,oxygen transport; GO:0009733,response to auxin; GO:0001666,response to hypoxia; GO:0003674,molecular_function; GO:0005488,binding; GO:0046906,tetrapyrrole binding; GO:0097159,organic cyclic compound binding; GO:1901363,heterocyclic compound binding; GO:0043167,ion bindi…	PF01152.24:Bacterial-like globin	--	--	--
LOC108981133	0	0.132	0.1309	0	0.8089	0.3004	NC_049910.1	24316387	24318642	+	LOC108981133	--	--	--	--	--	--	--	--	--	--	--	--
LOC108981134	47.4569	28.8255	39.4873	25.0953	29.847	47.6195	NC_049910.1	24307832	24311983	-	LOC108981134	--	K03868 E3 ubiquitin-protein ligase RBX1 [EC:2.3.2.32] | (RefSeq) RING-box protein 1a (A)	ko03420: Nucleotide excision repair; ko04120: Ubiquitin mediated proteolysis; ko04141: Protein processing in endoplasmic reticulum	RING-box protein 1a [Juglans regia]	RBX1A_ARATH RecName: Full=RING-box protein 1a; AltName: Full=At-Rbx1;1; AltName: Full=Protein RING of cullins 1; AltName: Full=RBX1-2; AltName: Full=RBX1a-At;	A0A2I4DKT1_JUGRE SubName: Full=RING-box protein 1a {ECO:0000313|RefSeq:XP_018807761.1};	SCF ubiquitin ligase, Rbx1 component	GO:0031461,cullin-RING ubiquitin ligase complex; GO:0005737,cytoplasm; GO:0005634,nucleus; GO:0019005,SCF ubiquitin ligase complex; GO:0097602,cullin family protein binding; GO:0061630,ubiquitin protein ligase activity; GO:0008270,zinc ion binding; GO:0009734,auxin-activated signaling pathway; GO:0009867,jasmonic acid mediated signaling pathway; GO:0016567,protein ubiquitination; GO:0009733,respo…	PF12678.10:RING-H2 zinc finger domain	--	--	--
LOC108981135	0.5927	0.9055	0.3476	1.3114	9.2032	24.9039	NC_049913.1	36910900	36912072	-	LOC108981135	--	--	--	zinc finger protein GIS3-like [Juglans regia]	GIS3_ARATH RecName: Full=Zinc finger protein GIS3 {ECO:0000305}; AltName: Full=Protein GLABROUS INFLORESCENCE STEMS 3 {ECO:0000303|PubMed:25640859};	A0A2I4DKU4_JUGRE SubName: Full=zinc finger protein GIS3-like {ECO:0000313|RefSeq:XP_018807762.1};	--	GO:0005634,nucleus; GO:0003700,DNA-binding transcription factor activity; GO:0046872,metal ion binding; GO:0000976,transcription regulatory region sequence-specific DNA binding; GO:0009736,cytokinin-activated signaling pathway; GO:0009740,gibberellic acid mediated signaling pathway; GO:0019760,glucosinolate metabolic process; GO:0006355,regulation of transcription, DNA-templated; GO:0010026,trich…	PF13912.9:C2H2-type zinc finger	--	--	--
LOC108981136	3.0719	3.235	4.3932	4.4718	6.7366	6.3658	NC_049913.1	36919170	36926579	-	LOC108981136	--	K09517 DnaJ homolog subfamily B member 11 | (RefSeq) dnaJ protein ERDJ3B-like (A)	ko04141: Protein processing in endoplasmic reticulum	chaperone protein dnaJ 15-like [Juglans regia]	DNJ15_ARATH RecName: Full=Chaperone protein dnaJ 15; Short=AtDjB15; Short=AtJ15; AltName: Full=Protein ALTERED RESPONSE TO GRAVITY; Short=AtARG1;	A0A2I4DKU8_JUGRE SubName: Full=chaperone protein dnaJ 15-like {ECO:0000313|RefSeq:XP_018807763.1};	Molecular chaperone (DnaJ superfamily)	GO:0005856,cytoskeleton; GO:0005789,endoplasmic reticulum membrane; GO:0000139,Golgi membrane; GO:0008092,cytoskeletal protein binding; GO:0009958,positive gravitropism; GO:0003674,molecular_function; GO:0005488,binding; GO:0005515,protein binding; GO:0008150,biological_process; GO:0009605,response to external stimulus; GO:0009606,tropism; GO:0009628,response to abiotic stimulus; GO:0009629,respo…	PF00226.34:DnaJ domain	--	--	--
LOC108981140	2.4285	5.7791	11.233	3.9377	9.4097	13.8129	NC_049916.1	4510998	4515614	+	LOC108981140	--	K13600 chlorophyllide a oxygenase [EC:1.14.13.122] | (RefSeq) chlorophyllide a oxygenase, chloroplastic-like (A)	ko00860: Porphyrin metabolism; ko01100: Metabolic pathways; ko01110: Biosynthesis of secondary metabolites	hypothetical protein F2P56_035177, partial [Juglans regia]	CAO_ORYSJ RecName: Full=Chlorophyllide a oxygenase, chloroplastic; Short=Chlorophyll a oxygenase; EC=1.14.13.122; AltName: Full=Chlorophyll b synthase; Flags: Precursor;	A0A833U1B5_JUGRE RecName: Full=Rieske domain-containing protein {ECO:0000259|PROSITE:PS51296};	--	GO:0009507,chloroplast; GO:0031969,chloroplast membrane; GO:0009535,chloroplast thylakoid membrane; GO:0005737,cytoplasm; GO:0051537,2 iron, 2 sulfur cluster binding; GO:0010277,chlorophyllide a oxygenase [overall] activity; GO:0005506,iron ion binding; GO:0016491,oxidoreductase activity; GO:0015995,chlorophyll biosynthetic process; GO:0003674,molecular_function; GO:0005488,binding; GO:0051536,ir…	PF00355.29:Rieske [2Fe-2S] domain	--	--	--
LOC108981147	7.4893	11.5565	11.3133	11.4787	15.1958	11.7101	NC_049908.1	6766832	6773323	+	LOC108981147	--	--	--	zinc finger CCCH domain-containing protein 6-like [Juglans regia]	C3H6_ARATH RecName: Full=Zinc finger CCCH domain-containing protein 6; Short=AtC3H6;	A0A2I4DKU5_JUGRE SubName: Full=zinc finger CCCH domain-containing protein 6-like {ECO:0000313|RefSeq:XP_018807776.1};	--	GO:0003677,DNA binding; GO:0046872,metal ion binding; GO:0003674,molecular_function; GO:0003676,nucleic acid binding; GO:0005488,binding; GO:0097159,organic cyclic compound binding; GO:1901363,heterocyclic compound binding; GO:0043167,ion binding; GO:0043169,cation binding	--	C3H	TF	C3H
LOC108981149	4.4664	3.807	8.2504	6.0733	4.8985	6.5381	NC_049913.1	24602703	24605028	-	LOC108981149	--	--	--	E3 ubiquitin-protein ligase AIRP2-like [Juglans regia]	AIRP2_ARATH RecName: Full=E3 ubiquitin-protein ligase AIRP2 {ECO:0000305}; EC=2.3.2.27 {ECO:0000269|PubMed:21969385}; AltName: Full=Protein ABA INSENSITIVE RING PROTEIN 2 {ECO:0000303|PubMed:21969385}; Short=AtAIRP2 {ECO:0000303|PubMed:21969385}; AltName: Full=RING-type E3 ubiquitin transferase AIRP2 {ECO:0000305};	A0A6P9DY53_JUGRE SubName: Full=E3 ubiquitin-protein ligase AIRP2-like {ECO:0000313|RefSeq:XP_035540031.1};	Predicted E3 ubiquitin ligase	GO:0005829,cytosol; GO:0046872,metal ion binding; GO:0061630,ubiquitin protein ligase activity; GO:0004842,ubiquitin-protein transferase activity; GO:0009789,positive regulation of abscisic acid-activated signaling pathway; GO:0016567,protein ubiquitination; GO:0009737,response to abscisic acid; GO:0009651,response to salt stress; GO:0006511,ubiquitin-dependent protein catabolic process; GO:00036…	PF13920.9:Zinc finger, C3HC4 type (RING finger)	--	--	--
LOC108981152	9.6482	12.8927	25.9202	13.9418	44.2518	80.0761	NC_049913.1	24617117	24619221	+	LOC108981152	--	--	--	E3 ubiquitin-protein ligase AIRP2-like isoform X1 [Juglans regia]	AIRP2_ARATH RecName: Full=E3 ubiquitin-protein ligase AIRP2 {ECO:0000305}; EC=2.3.2.27 {ECO:0000269|PubMed:21969385}; AltName: Full=Protein ABA INSENSITIVE RING PROTEIN 2 {ECO:0000303|PubMed:21969385}; Short=AtAIRP2 {ECO:0000303|PubMed:21969385}; AltName: Full=RING-type E3 ubiquitin transferase AIRP2 {ECO:0000305};	A0A2I4DKV4_JUGRE SubName: Full=E3 ubiquitin-protein ligase AIRP2-like isoform X1 {ECO:0000313|RefSeq:XP_018807781.1};	Predicted E3 ubiquitin ligase	GO:0005829,cytosol; GO:0046872,metal ion binding; GO:0061630,ubiquitin protein ligase activity; GO:0004842,ubiquitin-protein transferase activity; GO:0009789,positive regulation of abscisic acid-activated signaling pathway; GO:0016567,protein ubiquitination; GO:0009737,response to abscisic acid; GO:0009651,response to salt stress; GO:0006511,ubiquitin-dependent protein catabolic process; GO:00036…	PF13639.9:Ring finger domain	--	--	--
LOC108981155	27.852	22.5537	14.0779	17.9409	23.9073	28.637	NC_049912.1	23443495	23458015	-	LOC108981155	--	K10599 pre-mRNA-processing factor 19 [EC:2.3.2.27] | (RefSeq) pre-mRNA-processing factor 19-like (A)	ko03040: Spliceosome; ko04120: Ubiquitin mediated proteolysis	pre-mRNA-processing factor 19-like [Juglans regia]	PRP19_ORYSJ RecName: Full=Pre-mRNA-processing factor 19 {ECO:0000305}; EC=2.3.2.27 {ECO:0000269|PubMed:19825583}; AltName: Full=Plant U-box protein 72; Short=OsPUB72; AltName: Full=RING-type E3 ubiquitin transferase PRP19 {ECO:0000305}; AltName: Full=U-box domain-containing protein 72;	A0A2I4DKX4_JUGRE RecName: Full=Pre-mRNA-processing factor 19 {ECO:0000256|RuleBase:RU367101}; EC=2.3.2.27 {ECO:0000256|RuleBase:RU367101};	mRNA splicing factor	GO:0005737,cytoplasm; GO:0005634,nucleus; GO:0000974,Prp19 complex; GO:0071006,U2-type catalytic step 1 spliceosome; GO:0061630,ubiquitin protein ligase activity; GO:0004842,ubiquitin-protein transferase activity; GO:0006281,DNA repair; GO:0045087,innate immune response; GO:0000398,mRNA splicing, via spliceosome; GO:0070534,protein K63-linked ubiquitination; GO:0016567,protein ubiquitination; GO:…	PF08606.14:Prp19/Pso4-like	--	--	--
LOC108981160	0.3858	0.0989	0.1961	0.2134	1.428	0.6298	NC_049910.1	19494324	19495609	-	LOC108981160	--	--	--	uncharacterized protein LOC108981160 [Juglans regia]	--	A0A2I4DKW1_JUGRE SubName: Full=uncharacterized protein LOC108981160 {ECO:0000313|RefSeq:XP_018807791.2};	--	--	--	--	--	--
LOC108981167	4.7476	3.1466	2.4269	4.4978	5.9362	5.2173	NC_049915.1	697067	699129	+	LOC108981167	--	--	--	uncharacterized protein LOC108981167 [Juglans regia]	EML_ARATH RecName: Full=Embryogenesis-like protein {ECO:0000303|PubMed:17151888}; Short=AtEML {ECO:0000303|PubMed:17151888}; Short=EMB-like protein {ECO:0000303|PubMed:17151888};	A0A2I4DKY2_JUGRE SubName: Full=uncharacterized protein LOC108981167 {ECO:0000313|RefSeq:XP_018807798.1};	--	GO:0005829,cytosol; GO:0005739,mitochondrion; GO:0005634,nucleus; GO:0045815,positive regulation of gene expression, epigenetic; GO:0043966,histone H3 acetylation; GO:0009409,response to cold; GO:0009651,response to salt stress; GO:0008150,biological_process; GO:0008152,metabolic process; GO:0009893,positive regulation of metabolic process; GO:0010467,gene expression; GO:0010468,regulation of gen…	--	--	--	--
LOC108981171	3.8629	1.0966	14.0491	7.6004	13.3852	8.6571	NC_049915.1	655925	663775	+	LOC108981171	--	--	--	uncharacterized protein LOC108981171 isoform X1 [Juglans regia]	--	A0A6P9EBT4_JUGRE SubName: Full=uncharacterized protein LOC108981171 isoform X1 {ECO:0000313|RefSeq:XP_035541808.1};	--	GO:0016021,integral component of membrane; GO:0005575,cellular_component; GO:0016020,membrane; GO:0031224,intrinsic component of membrane; GO:0110165,cellular anatomical entity	PF07343.14:Protein of unknown function (DUF1475)	--	--	--
LOC108981172	20.2982	11.973	12.2768	12.1894	18.9616	25.2969	NC_049915.1	640665	651714	+	LOC108981172	--	K07897 Ras-related protein Rab-7A | (RefSeq) ras-related protein Rab7 (A)	ko04144: Endocytosis; ko04145: Phagosome	ras-related protein Rab7 [Juglans regia]	RAB7_SOYBN RecName: Full=Ras-related protein Rab7;	A0A2I4DKZ5_JUGRE SubName: Full=ras-related protein Rab7 {ECO:0000313|RefSeq:XP_018807807.2};	Ras-related GTPase	GO:0005886,plasma membrane; GO:0005774,vacuolar membrane; GO:0005525,GTP binding; GO:0003924,GTPase activity; GO:0015031,protein transport; GO:0000166,nucleotide binding; GO:0001882,nucleoside binding; GO:0001883,purine nucleoside binding; GO:0003674,molecular_function; GO:0005488,binding; GO:0017076,purine nucleotide binding; GO:0019001,guanyl nucleotide binding; GO:0032549,ribonucleoside bindin…	PF00071.25:Ras family	--	--	--
LOC108981174	6.1951	4.5303	5.828	1.7091	19.7353	15.5604	NC_049902.1	10447219	10453541	-	LOC108981174	--	--	--	metal tolerance protein 10-like [Juglans regia]	MTP10_ARATH RecName: Full=Metal tolerance protein 10; Short=AtMTP10;	A0A2I4DKY1_JUGRE SubName: Full=metal tolerance protein 10-like {ECO:0000313|RefSeq:XP_018807809.1};	Mitochondrial Fe2+ transporter MMT1 and related transporters (cation diffusion facilitator superfamily)	GO:0016021,integral component of membrane; GO:0016020,membrane; GO:0005774,vacuolar membrane; GO:0008324,cation transmembrane transporter activity; GO:0009787,regulation of abscisic acid-activated signaling pathway; GO:2000022,regulation of jasmonic acid mediated signaling pathway; GO:2000031,regulation of salicylic acid mediated signaling pathway; GO:0003674,molecular_function; GO:0005215,transp…	PF01545.24:Cation efflux family	--	--	--
LOC108981181	8.183	7.9581	12.9465	13.2779	14.6452	24.7572	NC_049906.1	30921451	30928118	-	LOC108981181	--	K14376 poly(A) polymerase [EC:2.7.7.19] | (RefSeq) nuclear poly(A) polymerase 1-like (A)	ko03015: mRNA surveillance pathway	nuclear poly(A) polymerase 1-like [Juglans regia]	PAPS1_ARATH RecName: Full=Nuclear poly(A) polymerase 1 {ECO:0000303|PubMed:18479511}; Short=PAP(I) {ECO:0000305}; Short=Poly(A) polymerase I {ECO:0000305}; EC=2.7.7.19 {ECO:0000269|PubMed:15297145}; AltName: Full=Polynucleotide adenylyltransferase 1 {ECO:0000305};	A0A2I4DKY8_JUGRE RecName: Full=Polynucleotide adenylyltransferase {ECO:0000256|ARBA:ARBA00012388}; EC=2.7.7.19 {ECO:0000256|ARBA:ARBA00012388};	Poly(A) polymerase and related nucleotidyltransferases	GO:0005634,nucleus; GO:0005524,ATP binding; GO:0046872,metal ion binding; GO:0004652,polynucleotide adenylyltransferase activity; GO:0003723,RNA binding; GO:0009908,flower development; GO:0048366,leaf development; GO:0006378,mRNA polyadenylation; GO:0008285,negative regulation of cell population proliferation; GO:0045824,negative regulation of innate immune response; GO:0048451,petal formation; G…	PF04928.20:Poly(A) polymerase central domain	--	--	--
LOC108981191	10.8387	5.6799	5.2327	9.302	10.7119	9.503	NC_049914.1	967813	970444	+	LOC108981191	--	--	--	hypothetical protein F2P56_031623 [Juglans regia]	--	A0A833SQW4_JUGRE RecName: Full=Yae1_N domain-containing protein {ECO:0000259|Pfam:PF09811};	Uncharacterized conserved protein	GO:0005737,cytoplasm; GO:0005634,nucleus; GO:0005575,cellular_component; GO:0005622,intracellular anatomical structure; GO:0110165,cellular anatomical entity; GO:0043226,organelle; GO:0043227,membrane-bounded organelle; GO:0043229,intracellular organelle; GO:0043231,intracellular membrane-bounded organelle	PF09811.12:Essential protein Yae1, N terminal	--	--	--
LOC108981192	5.1578	5.3264	1.5522	7.7336	18.6087	36.0032	NC_049914.1	959887	963754	-	LOC108981192	--	K23877 xyloglucan O-acetyltransferase | (RefSeq) protein ALTERED XYLOGLUCAN 4 (A)	--	hypothetical protein F2P56_031619, partial [Juglans regia]	TBL38_ARATH RecName: Full=Protein trichome birefringence-like 38;	A0A833TW27_JUGRE RecName: Full=PMR5N domain-containing protein {ECO:0000259|Pfam:PF14416}; Flags: Fragment;	--	GO:0005794,Golgi apparatus; GO:0016021,integral component of membrane; GO:0016413,O-acetyltransferase activity; GO:0003674,molecular_function; GO:0003824,catalytic activity; GO:0008374,O-acyltransferase activity; GO:0016407,acetyltransferase activity; GO:0016740,transferase activity; GO:0016746,transferase activity, transferring acyl groups; GO:0016747,transferase activity, transferring acyl grou…	PF13839.9:GDSL/SGNH-like Acyl-Esterase family found in Pmr5 and Cas1p	--	--	--
LOC108981200	9.1971	13.3133	14.3739	15.759	13.1246	19.6584	NC_049903.1	28047806	28056445	-	LOC108981200	--	K10590 E3 ubiquitin-protein ligase TRIP12 [EC:2.3.2.26] | (RefSeq) E3 ubiquitin-protein ligase UPL4 (A)	ko04120: Ubiquitin mediated proteolysis	E3 ubiquitin-protein ligase UPL4 [Juglans regia]	UPL4_ARATH RecName: Full=E3 ubiquitin-protein ligase UPL4; Short=Ubiquitin-protein ligase 4; EC=2.3.2.26; AltName: Full=HECT-type E3 ubiquitin transferase UPL4;	A0A6P9E9T8_JUGRE RecName: Full=HECT-type E3 ubiquitin transferase {ECO:0000256|ARBA:ARBA00012485}; EC=2.3.2.26 {ECO:0000256|ARBA:ARBA00012485};	Putative ubiquitin fusion degradation protein	GO:0061630,ubiquitin protein ligase activity; GO:0043161,proteasome-mediated ubiquitin-dependent protein catabolic process; GO:0000209,protein polyubiquitination; GO:0003674,molecular_function; GO:0003824,catalytic activity; GO:0004842,ubiquitin-protein transferase activity; GO:0016740,transferase activity; GO:0019787,ubiquitin-like protein transferase activity; GO:0061659,ubiquitin-like protein …	PF00632.28:HECT-domain (ubiquitin-transferase)	--	--	--
LOC108981206	26.5204	15.0097	17.875	17.9858	39.1335	67.1713	NC_049912.1	23484525	23489368	+	LOC108981206	--	K03259 translation initiation factor 4E | (RefSeq) eukaryotic translation initiation factor-like (A)	--	eukaryotic translation initiation factor-like [Juglans regia]	IFI4E_PRUDO RecName: Full=Eukaryotic translation initiation factor isoform 4E {ECO:0000303|PubMed:23382802}; Short=eIF(iso)-4E {ECO:0000303|PubMed:23382802}; Short=eIF(iso)4E {ECO:0000303|PubMed:23382802}; AltName: Full=eIF-(iso)4F 25 kDa subunit {ECO:0000305}; AltName: Full=eIF-(iso)4F p28 subunit {ECO:0000305}; AltName: Full=mRNA cap-binding protein {ECO:0000305};	A0A2I4DL32_JUGRE RecName: Full=mRNA cap-binding protein {ECO:0000256|ARBA:ARBA00030245};	Translation initiation factor 4F, cap-binding subunit (eIF-4E) and related cap-binding proteins	GO:0005737,cytoplasm; GO:0005634,nucleus; GO:0003723,RNA binding; GO:0003743,translation initiation factor activity; GO:0051607,defense response to virus; GO:0003674,molecular_function; GO:0003676,nucleic acid binding; GO:0005488,binding; GO:0097159,organic cyclic compound binding; GO:1901363,heterocyclic compound binding; GO:0008135,translation factor activity, RNA binding; GO:0045182,translatio…	PF01652.21:Eukaryotic initiation factor 4E	--	--	--
LOC108981207	13.1505	13.9672	6.6096	11.4775	8.8158	17.0704	NC_049908.1	11792111	11795513	-	LOC108981207	--	K00859 dephospho-CoA kinase [EC:2.7.1.24] | (RefSeq) dephospho-CoA kinase-like (A)	ko00770: Pantothenate and CoA biosynthesis; ko01100: Metabolic pathways; ko01240: Biosynthesis of cofactors	hypothetical protein F2P56_018524, partial [Juglans regia]	COAE_ARATH RecName: Full=Dephospho-CoA kinase {ECO:0000303|PubMed:12860978}; EC=2.7.1.24 {ECO:0000269|PubMed:12860978}; AltName: Full=AtCoaE {ECO:0000303|PubMed:12860978}; AltName: Full=Dephosphocoenzyme A kinase {ECO:0000303|PubMed:12860978};	A0A833UWA7_JUGRE SubName: Full=Uncharacterized protein {ECO:0000313|EMBL:KAF5462523.1}; Flags: Fragment;	Similar to bacterial dephospho-CoA kinase	GO:0009507,chloroplast; GO:0005777,peroxisome; GO:0005773,vacuole; GO:0005524,ATP binding; GO:0004140,dephospho-CoA kinase activity; GO:0015937,coenzyme A biosynthetic process; GO:0016310,phosphorylation; GO:0000166,nucleotide binding; GO:0003674,molecular_function; GO:0005488,binding; GO:0017076,purine nucleotide binding; GO:0030554,adenyl nucleotide binding; GO:0032553,ribonucleotide binding; G…	PF01121.23:Dephospho-CoA kinase	--	--	--
LOC108981215	1.1217	0.5683	0.0994	0.2598	0.1463	1.8858	NC_049912.1	23489872	23491077	-	LOC108981215	--	--	--	protein PROTON GRADIENT REGULATION 5, chloroplastic-like [Juglans regia]	PGR5_ARATH RecName: Full=Protein PROTON GRADIENT REGULATION 5, chloroplastic; Flags: Precursor;	A0A2I4DL42_JUGRE SubName: Full=protein PROTON GRADIENT REGULATION 5, chloroplastic-like {ECO:0000313|RefSeq:XP_018807865.1};	--	GO:0009507,chloroplast; GO:0009534,chloroplast thylakoid; GO:0009535,chloroplast thylakoid membrane; GO:0009055,electron transfer activity; GO:0071484,cellular response to light intensity; GO:0010117,photoprotection; GO:0009773,photosynthetic electron transport in photosystem I; GO:0009644,response to high light intensity; GO:0009414,response to water deprivation; GO:0003674,molecular_function; G…	--	--	--	--
LOC108981217	0.6854	0.9265	0.8901	1.0166	1.5627	1.6335	NC_049910.1	36303034	36311088	-	LOC108981217	--	K11420 [histone H3]-lysine9 N-trimethyltransferase EHMT [EC:2.1.1.355] | (RefSeq) histone-lysine N-methyltransferase, H3 lysine-9 specific SUVH6-like (A)	ko00310: Lysine degradation; ko01100: Metabolic pathways	probable inactive histone-lysine N-methyltransferase SUVR2 [Juglans regia]	SUVR2_ARATH RecName: Full=Probable inactive histone-lysine N-methyltransferase SUVR2; AltName: Full=Protein SET DOMAIN GROUP 18; AltName: Full=Suppressor of variegation 3-9-related protein 2; Short=Su(var)3-9-related protein 2;	A0A2I4DL56_JUGRE SubName: Full=probable inactive histone-lysine N-methyltransferase SUVR2 {ECO:0000313|RefSeq:XP_018807862.1, ECO:0000313|RefSeq:XP_018807863.1};	Histone H3 (Lys9) methyltransferase SUV39H1/Clr4, required for transcriptional silencing	GO:0005694,chromosome; GO:0005634,nucleus; GO:0018024,histone-lysine N-methyltransferase activity; GO:0008270,zinc ion binding; GO:0080188,gene silencing by RNA-directed DNA methylation; GO:0034968,histone lysine methylation; GO:0003674,molecular_function; GO:0003824,catalytic activity; GO:0008168,methyltransferase activity; GO:0008170,N-methyltransferase activity; GO:0008276,protein methyltransf…	PF10440.12:Ubiquitin-binding WIYLD domain	SET	TR	SET
LOC108981223	2.747	3.0678	2.4017	3.6525	6.9244	10.4313	NC_049910.1	36361032	36371242	+	LOC108981223	--	--	--	uncharacterized protein LOC108981223 [Juglans regia]	--	A0A2I4DL44_JUGRE SubName: Full=uncharacterized protein LOC108981223 {ECO:0000313|RefSeq:XP_018807876.2};	--	--	PF08695.13:Cytochrome oxidase complex assembly protein 1	--	--	--
LOC108981228	7.7714	11.4108	27.5834	12.557	15.2981	25.8748	NC_049910.1	36380776	36385685	-	LOC108981228	--	K22911 thiamine phosphate phosphatase / amino-HMP aminohydrolase [EC:3.1.3.100 3.5.99.-] | (RefSeq) bifunctional TH2 protein, mitochondrial-like isoform X1 (A)	ko00730: Thiamine metabolism; ko01100: Metabolic pathways; ko01240: Biosynthesis of cofactors	bifunctional TH2 protein, mitochondrial-like isoform X1 [Juglans regia]	TENAC_ARATH RecName: Full=Bifunctional TH2 protein, mitochondrial {ECO:0000303|PubMed:27677881}; AltName: Full=THIAMINE REQUIRING 2 {ECO:0000303|PubMed:27677881}; Includes: RecName: Full=Thiamine phosphate phosphatase {ECO:0000303|PubMed:27677881}; EC=3.1.3.100 {ECO:0000269|PubMed:27677881}; Includes: RecName: Full=Aminopyrimidine aminohydrolase {ECO:0000303|PubMed:25014715}; EC=3.5.99.2 {ECO:000…	A0A2I4DL51_JUGRE SubName: Full=bifunctional TH2 protein, mitochondrial-like isoform X1 {ECO:0000313|RefSeq:XP_018807884.2};	--	GO:0005829,cytosol; GO:0005739,mitochondrion; GO:0050334,thiaminase activity; GO:0042131,thiamine phosphate phosphatase activity; GO:0009228,thiamine biosynthetic process; GO:0003674,molecular_function; GO:0003824,catalytic activity; GO:0016787,hydrolase activity; GO:0016810,hydrolase activity, acting on carbon-nitrogen (but not peptide) bonds; GO:0003993,acid phosphatase activity; GO:0016788,hyd…	PF03070.19:TENA/THI-4/PQQC family	--	--	--
LOC108981241	0	1.1762	0	0.2649	0.9846	0.698	NC_049913.1	16857393	16858947	+	LOC108981241	--	--	--	protein FAR-RED IMPAIRED RESPONSE 1-like [Juglans regia]	--	A0A2I4H9M4_JUGRE RecName: Full=Protein FAR1-RELATED SEQUENCE {ECO:0000256|RuleBase:RU367018};	--	GO:0005634,nucleus; GO:0008270,zinc ion binding; GO:0006355,regulation of transcription, DNA-templated; GO:0003674,molecular_function; GO:0005488,binding; GO:0043167,ion binding; GO:0043169,cation binding; GO:0046872,metal ion binding; GO:0046914,transition metal ion binding; GO:0006139,nucleobase-containing compound metabolic process; GO:0006351,transcription, DNA-templated; GO:0006725,cellular …	--	--	--	--
LOC108981244	0.6241	0.4172	0.293	0.1501	1.5518	1.7241	NC_049903.1	629941	634572	+	LOC108981244	--	--	--	sulfite exporter TauE/SafE family protein 4-like isoform X1 [Juglans regia]	TAUE4_ARATH RecName: Full=Sulfite exporter TauE/SafE family protein 4 {ECO:0000312|EMBL:AEC09275.1};	A0A2I4DL59_JUGRE SubName: Full=sulfite exporter TauE/SafE family protein 4-like isoform X1 {ECO:0000313|RefSeq:XP_018807896.1};	--	GO:0031464,Cul4A-RING E3 ubiquitin ligase complex; GO:0016021,integral component of membrane; GO:0016567,protein ubiquitination; GO:0006464,cellular protein modification process; GO:0006807,nitrogen compound metabolic process; GO:0008150,biological_process; GO:0008152,metabolic process; GO:0009987,cellular process; GO:0019538,protein metabolic process; GO:0032446,protein modification by small pro…	PF01925.22:Sulfite exporter TauE/SafE	--	--	--
LOC108981248	0.0503	0	0	0.2085	2.7901	4.7175	NC_049912.1	23522350	23526796	-	LOC108981248	--	K14638 solute carrier family 15 (peptide/histidine transporter), member 3/4 | (RefSeq) protein NRT1/ PTR FAMILY 8.3-like (A)	--	protein NRT1/ PTR FAMILY 5.2-like [Juglans regia]	PTR3_ARATH RecName: Full=Protein NRT1/ PTR FAMILY 5.2; Short=AtNPF5.2; AltName: Full=Peptide transporter PTR3-A; Short=AtPTR3;	A0A2I4DL96_JUGRE SubName: Full=protein NRT1/ PTR FAMILY 5.2-like {ECO:0000313|RefSeq:XP_018807902.2};	H+/oligopeptide symporter	GO:0016021,integral component of membrane; GO:0071916,dipeptide transmembrane transporter activity; GO:0042937,tripeptide transmembrane transporter activity; GO:0042742,defense response to bacterium; GO:0042938,dipeptide transport; GO:0042538,hyperosmotic salinity response; GO:0009737,response to abscisic acid; GO:0080052,response to histidine; GO:0009753,response to jasmonic acid; GO:0043201,res…	PF00854.24:POT family	--	--	--
LOC108981252	0	0	0.0684	0.0119	5.3841	0.113	NC_049908.1	21453194	21457278	+	LOC108981252	--	--	--	cucumisin-like isoform X1 [Juglans regia]	CUCM1_CUCME RecName: Full=Cucumisin {ECO:0000303|PubMed:7806492}; EC=3.4.21.25 {ECO:0000305|PubMed:7806492}; AltName: Allergen=Cuc m 1 {ECO:0000303|PubMed:12801320}; Flags: Precursor;	A0A6P9EZE0_JUGRE SubName: Full=cucumisin-like isoform X1 {ECO:0000313|RefSeq:XP_035549108.1};	--	GO:0005576,extracellular region; GO:0004252,serine-type endopeptidase activity; GO:0006508,proteolysis; GO:0003674,molecular_function; GO:0003824,catalytic activity; GO:0004175,endopeptidase activity; GO:0008233,peptidase activity; GO:0008236,serine-type peptidase activity; GO:0016787,hydrolase activity; GO:0017171,serine hydrolase activity; GO:0140096,catalytic activity, acting on a protein; GO:…	PF00082.25:Subtilase family	--	--	--
LOC108981254	11.3063	10.4792	9.9008	8.829	32.0791	18.5323	NC_049907.1	1266	9746	+	LOC108981254	--	K16911 ATP-dependent RNA helicase DDX21 [EC:3.6.4.13] | (RefSeq) DEAD-box ATP-dependent RNA helicase 7-like (A)	--	DEAD-box ATP-dependent RNA helicase 3, chloroplastic-like [Juglans regia]	RH3_ARATH RecName: Full=DEAD-box ATP-dependent RNA helicase 3, chloroplastic; EC=3.6.4.13; AltName: Full=Protein EMBRYO DEFECTIVE 1138; Flags: Precursor;	A0A2I4DL99_JUGRE RecName: Full=RNA helicase {ECO:0000256|ARBA:ARBA00012552}; EC=3.6.4.13 {ECO:0000256|ARBA:ARBA00012552};	ATP-dependent RNA helicase	GO:0009507,chloroplast; GO:0009941,chloroplast envelope; GO:0009570,chloroplast stroma; GO:0005737,cytoplasm; GO:0005634,nucleus; GO:0009536,plastid; GO:0005524,ATP binding; GO:0016887,ATPase activity; GO:0003729,mRNA binding; GO:0003724,RNA helicase activity; GO:0008270,zinc ion binding; GO:0009658,chloroplast organization; GO:0000373,Group II intron splicing; GO:0009651,response to salt stress;…	PF00270.32:DEAD/DEAH box helicase	--	--	--
LOC108981271	1.5729	0.4218	7.855	2.7519	16.6959	13.9462	NC_049912.1	873416	874146	+	LOC108981271	--	--	--	uncharacterized protein LOC108981271 [Juglans regia]	PIP2_ARATH RecName: Full=PAMP-induced secreted peptide 2 {ECO:0000303|PubMed:25188390}; Flags: Precursor;	A0A2I4DLA2_JUGRE SubName: Full=uncharacterized protein LOC108981271 {ECO:0000313|RefSeq:XP_018807923.2};	--	GO:0048046,apoplast; GO:0045087,innate immune response; GO:2000280,regulation of root development; GO:0009733,response to auxin; GO:0002376,immune system process; GO:0006950,response to stress; GO:0006952,defense response; GO:0006955,immune response; GO:0008150,biological_process; GO:0009605,response to external stimulus; GO:0009607,response to biotic stimulus; GO:0043207,response to external bio…	--	--	--	--
LOC108981280	3.0986	3.8968	8.166	6.6022	10.6177	19.0002	NC_049912.1	8053815	8054280	-	LOC108981280	--	K14488 SAUR family protein | (RefSeq) auxin-responsive protein SAUR32-like (A)	ko04075: Plant hormone signal transduction	auxin-responsive protein SAUR32-like [Juglans regia]	SAU32_ARATH RecName: Full=Auxin-responsive protein SAUR32 {ECO:0000305}; AltName: Full=Protein ABOLISHED APICAL HOOK MAINTENANCE 1 {ECO:0000303|Ref.6}; AltName: Full=Protein SMALL AUXIN UP RNA 32 {ECO:0000303|PubMed:12036261};	A0A2I4DLC7_JUGRE SubName: Full=auxin-responsive protein SAUR32-like {ECO:0000313|RefSeq:XP_018807932.1};	--	GO:0005737,cytoplasm; GO:0005634,nucleus; GO:0005886,plasma membrane; GO:0009734,auxin-activated signaling pathway; GO:0040008,regulation of growth; GO:1900140,regulation of seedling development; GO:0007154,cell communication; GO:0007165,signal transduction; GO:0008150,biological_process; GO:0009719,response to endogenous stimulus; GO:0009725,response to hormone; GO:0009733,response to auxin; GO:…	PF02519.17:Auxin responsive protein	--	--	--
LOC108981290	16.2255	13.9519	22.1977	21.2363	34.5623	74.1434	NC_049911.1	29887093	29897405	+	LOC108981290	--	K07198 5'-AMP-activated protein kinase, catalytic alpha subunit [EC:2.7.11.11] | (RefSeq) LOW QUALITY PROTEIN: CBL-interacting serine/threonine-protein kinase 1 (A)	--	CBL-interacting serine/threonine-protein kinase 8-like [Juglans regia]	CIPK8_ARATH RecName: Full=CBL-interacting serine/threonine-protein kinase 8; EC=2.7.11.1; AltName: Full=SNF1-related kinase 3.13; AltName: Full=SOS2-like protein kinase PKS11;	A0A6P9F708_JUGRE RecName: Full=Non-specific serine/threonine protein kinase {ECO:0000256|ARBA:ARBA00012513}; EC=2.7.11.1 {ECO:0000256|ARBA:ARBA00012513};	Serine/threonine protein kinase	GO:0005524,ATP binding; GO:0004672,protein kinase activity; GO:0106310,protein serine kinase activity; GO:0004674,protein serine/threonine kinase activity; GO:0035556,intracellular signal transduction; GO:0046777,protein autophosphorylation; GO:0006468,protein phosphorylation; GO:0009749,response to glucose; GO:0010167,response to nitrate; GO:0048364,root development; GO:0000166,nucleotide bindin…	PF00069.28:Protein kinase domain	--	--	--
LOC108981292	0.416	0.336	0.8273	1.7307	2.089	2.4355	NC_049911.1	29880503	29884981	-	LOC108981292	--	--	--	glycine-rich domain-containing protein 2-like [Juglans regia]	GRDP2_ARATH RecName: Full=Glycine-rich domain-containing protein 2 {ECO:0000303|PubMed:25653657}; Short=AtGRDP2 {ECO:0000303|PubMed:25653657};	A0A2I4DLE1_JUGRE SubName: Full=glycine-rich domain-containing protein 2-like {ECO:0000313|RefSeq:XP_018807947.2};	--	GO:0009734,auxin-activated signaling pathway; GO:0071470,cellular response to osmotic stress; GO:0010928,regulation of auxin mediated signaling pathway; GO:2000028,regulation of photoperiodism, flowering; GO:0007154,cell communication; GO:0007165,signal transduction; GO:0008150,biological_process; GO:0009719,response to endogenous stimulus; GO:0009725,response to hormone; GO:0009733,response to a…	PF07173.15:Glycine-rich domain-containing protein-like	--	--	--
LOC108981297	10.3305	11.0613	7.5604	11.1291	14.6735	21.8268	NC_049911.1	29898451	29906575	+	LOC108981297	--	K00600 glycine hydroxymethyltransferase [EC:2.1.2.1] | (RefSeq) serine hydroxymethyltransferase, mitochondrial-like (A)	ko00260: Glycine, serine and threonine metabolism; ko00460: Cyanoamino acid metabolism; ko00630: Glyoxylate and dicarboxylate metabolism; ko00670: One carbon pool by folate; ko01100: Metabolic pathways; ko01110: Biosynthesis of secondary metabolites; ko01200: Carbon metabolism; ko01230: Biosynthesis of amino acids; ko01240: Biosynthesis of cofactors	serine hydroxymethyltransferase, mitochondrial-like [Juglans regia]	GLYM_SOLTU RecName: Full=Serine hydroxymethyltransferase, mitochondrial; Short=SHMT; EC=2.1.2.1; AltName: Full=Glycine hydroxymethyltransferase; AltName: Full=Serine methylase; Flags: Precursor;	A0A2I4DLC0_JUGRE RecName: Full=Serine hydroxymethyltransferase {ECO:0000256|RuleBase:RU000585}; EC=2.1.2.1 {ECO:0000256|RuleBase:RU000585};	Glycine/serine hydroxymethyltransferase	GO:0005737,cytoplasm; GO:0005739,mitochondrion; GO:0004372,glycine hydroxymethyltransferase activity; GO:0030170,pyridoxal phosphate binding; GO:0070905,serine binding; GO:0008270,zinc ion binding; GO:0046655,folic acid metabolic process; GO:0019264,glycine biosynthetic process from serine; GO:0006565,L-serine catabolic process; GO:0006730,one-carbon metabolic process; GO:0035999,tetrahydrofolate…	PF00464.22:Serine hydroxymethyltransferase	--	--	--
LOC108981312	0.0301	0	0	0	1.4875	4.1826	NC_049916.1	25594521	25595634	-	LOC108981312	--	--	--	germin-like protein subfamily 1 member 13 [Juglans regia]	GL17_ARATH RecName: Full=Germin-like protein subfamily 1 member 7; Flags: Precursor;	A0A2I4DLG4_JUGRE RecName: Full=Germin-like protein {ECO:0000256|RuleBase:RU366015};	--	GO:0048046,apoplast; GO:0030145,manganese ion binding; GO:0003674,molecular_function; GO:0005488,binding; GO:0043167,ion binding; GO:0043169,cation binding; GO:0046872,metal ion binding; GO:0046914,transition metal ion binding; GO:0005575,cellular_component; GO:0005576,extracellular region; GO:0110165,cellular anatomical entity	PF00190.25:Cupin	--	--	--
LOC108981316	11.645	17.3572	11.4375	16.9224	31.7376	37.2972	NC_049916.1	25528500	25546277	-	LOC108981316	--	--	--	uncharacterized protein LOC108981316 [Juglans regia]	--	A0A2I4DLG9_JUGRE SubName: Full=uncharacterized protein LOC108981316 {ECO:0000313|RefSeq:XP_018807977.1};	--	--	PF05334.16:Protein of unknown function (DUF719)	--	--	--
LOC108981334	8.418	3.7617	8.3593	2.6413	7.7347	9.6705	NC_049910.1	17312954	17317017	+	LOC108981334	--	K23877 xyloglucan O-acetyltransferase | (RefSeq) protein ALTERED XYLOGLUCAN 4 (A)	--	protein trichome birefringence-like 39 [Juglans regia]	TBL39_ARATH RecName: Full=Protein trichome birefringence-like 39;	A0A2I4DLG8_JUGRE SubName: Full=protein trichome birefringence-like 39 {ECO:0000313|RefSeq:XP_018807993.1};	--	GO:0005794,Golgi apparatus; GO:0016021,integral component of membrane; GO:0009506,plasmodesma; GO:0005773,vacuole; GO:0016413,O-acetyltransferase activity; GO:0003674,molecular_function; GO:0003824,catalytic activity; GO:0008374,O-acyltransferase activity; GO:0016407,acetyltransferase activity; GO:0016740,transferase activity; GO:0016746,transferase activity, transferring acyl groups; GO:0016747,…	PF13839.9:GDSL/SGNH-like Acyl-Esterase family found in Pmr5 and Cas1p	--	--	--
LOC108981342	19.2067	25.7462	31.9842	23.2477	24.4444	31.8719	NC_049908.1	5012004	5015458	-	LOC108981342	--	K08762 diazepam-binding inhibitor (GABA receptor modulator, acyl-CoA-binding protein) | (RefSeq) acyl-CoA-binding protein-like (A)	--	acyl-CoA-binding domain-containing protein 3-like [Juglans regia]	ACBP3_ARATH RecName: Full=Acyl-CoA-binding domain-containing protein 3; Short=Acyl-CoA binding protein 3; Flags: Precursor;	A0A2I4DLH7_JUGRE SubName: Full=acyl-CoA-binding domain-containing protein 3-like {ECO:0000313|RefSeq:XP_018808003.2};	Acyl-CoA-binding protein	GO:0005615,extracellular space; GO:0000062,fatty-acyl-CoA binding; GO:0008289,lipid binding; GO:0006631,fatty acid metabolic process; GO:0000166,nucleotide binding; GO:0003674,molecular_function; GO:0005488,binding; GO:0017076,purine nucleotide binding; GO:0030554,adenyl nucleotide binding; GO:0032553,ribonucleotide binding; GO:0032555,purine ribonucleotide binding; GO:0032559,adenyl ribonucleoti…	PF00887.22:Acyl CoA binding protein	--	--	--
LOC108981353	1.016	0.6094	0.9613	1.0044	1.1394	1.3862	NC_049904.1	34148231	34151361	+	LOC108981353	--	--	--	GDSL esterase/lipase At5g03610-like [Juglans regia]	GDL71_ARATH RecName: Full=GDSL esterase/lipase At5g03610; EC=3.1.1.-; AltName: Full=Extracellular lipase At5g03610; Flags: Precursor;	A0A2I4DLI7_JUGRE SubName: Full=GDSL esterase/lipase At5g03610-like {ECO:0000313|RefSeq:XP_018808013.2};	--	GO:0005576,extracellular region; GO:0016788,hydrolase activity, acting on ester bonds; GO:0016042,lipid catabolic process; GO:0003674,molecular_function; GO:0003824,catalytic activity; GO:0016787,hydrolase activity; GO:0006629,lipid metabolic process; GO:0008150,biological_process; GO:0008152,metabolic process; GO:0009056,catabolic process; GO:0044238,primary metabolic process; GO:0071704,organic…	PF00657.25:GDSL-like Lipase/Acylhydrolase	--	--	--
LOC108981360	18.2245	26.2438	23.8317	26.4567	26.8819	44.9515	NC_049906.1	33520571	33522245	-	LOC108981360	--	--	--	protein BASIC PENTACYSTEINE2-like [Juglans regia]	BPC2_ARATH RecName: Full=Protein BASIC PENTACYSTEINE2 {ECO:0000303|PubMed:21435046}; Short=AtBPC2 {ECO:0000303|PubMed:21435046}; AltName: Full=GAGA-binding transcriptional activator BBR/BPC2 {ECO:0000303|Ref.6};	A0A2I4DLJ5_JUGRE RecName: Full=GAGA-binding transcriptional activator {ECO:0000256|RuleBase:RU367160};	--	GO:0005634,nucleus; GO:0000987,cis-regulatory region sequence-specific DNA binding; GO:0003677,DNA binding; GO:0003700,DNA-binding transcription factor activity; GO:0043565,sequence-specific DNA binding; GO:1990837,sequence-specific double-stranded DNA binding; GO:1901002,positive regulation of response to salt stress; GO:0050793,regulation of developmental process; GO:0080157,regulation of plant…	PF06217.15:GAGA binding protein-like family	BBR-BPC	TF	BBR-BPC
LOC108981366	10.3111	10.3435	6.7178	8.5818	8.9348	18.3823	NC_049906.1	2693049	2703141	+	LOC108981366	--	K17506 protein phosphatase 1L [EC:3.1.3.16] | (RefSeq) probable protein phosphatase 2C 11 (A)	--	uncharacterized protein LOC108981366 isoform X1 [Juglans regia]	P2C11_ARATH RecName: Full=Probable protein phosphatase 2C 11; Short=AtPP2C11; EC=3.1.3.16;	A0A6P9ESZ1_JUGRE RecName: Full=Protein-serine/threonine phosphatase {ECO:0000256|ARBA:ARBA00013081}; EC=3.1.3.16 {ECO:0000256|ARBA:ARBA00013081};	Molecular chaperone (DnaJ superfamily)	GO:0016021,integral component of membrane; GO:0046872,metal ion binding; GO:0017018,myosin phosphatase activity; GO:0004722,protein serine/threonine phosphatase activity; GO:0035970,peptidyl-threonine dephosphorylation; GO:0003674,molecular_function; GO:0005488,binding; GO:0043167,ion binding; GO:0043169,cation binding; GO:0003824,catalytic activity; GO:0004721,phosphoprotein phosphatase activity…	PF00481.24:Protein phosphatase 2C	--	--	--
LOC108981368	23.0512	43.6071	48.7174	50.1702	35.2887	78.8891	NC_049906.1	2704633	2708773	-	LOC108981368	--	K03875 F-box and leucine-rich repeat protein 1 (S-phase kinase-associated protein 2) | (RefSeq) F-box protein SKP2B-like isoform X1 (A)	ko04120: Ubiquitin mediated proteolysis	F-box protein SKP2B-like isoform X1 [Juglans regia]	SKP2B_ARATH RecName: Full=F-box protein SKP2B; AltName: Full=F-box/LRR-repeat protein 5; Short=AtFB5; AltName: Full=SKP2-like protein 2; Short=AtSKP2;2;	A0A2I4DLK7_JUGRE SubName: Full=F-box protein SKP2B-like isoform X1 {ECO:0000313|RefSeq:XP_018808030.2, ECO:0000313|RefSeq:XP_018808031.2};	Leucine rich repeat proteins, some proteins contain F-box	GO:0019005,SCF ubiquitin ligase complex; GO:0010286,heat acclimation; GO:1901332,negative regulation of lateral root development; GO:0051603,proteolysis involved in cellular protein catabolic process; GO:0031146,SCF-dependent proteasomal ubiquitin-dependent protein catabolic process; GO:0006950,response to stress; GO:0008150,biological_process; GO:0009266,response to temperature stimulus; GO:0009…	PF13516.9:Leucine Rich repeat	--	--	--
LOC108981369	2.2881	1.1881	3.3824	1.8365	11.2367	23.9403	NC_049906.1	2734135	2737743	-	LOC108981369	--	K00166 2-oxoisovalerate dehydrogenase E1 component alpha subunit [EC:1.2.4.4] | (RefSeq) 2-oxoisovalerate dehydrogenase subunit alpha 2, mitochondrial-like (A)	ko00280: Valine, leucine and isoleucine degradation; ko00640: Propanoate metabolism; ko01100: Metabolic pathways; ko01110: Biosynthesis of secondary metabolites	2-oxoisovalerate dehydrogenase subunit alpha 2, mitochondrial-like [Juglans regia]	ODBA2_ARATH RecName: Full=2-oxoisovalerate dehydrogenase subunit alpha 2, mitochondrial; EC=1.2.4.4; AltName: Full=Branched-chain alpha-keto acid dehydrogenase E1 component alpha chain; Short=BCKDE1A; Short=BCKDH E1-alpha; Flags: Precursor;	A0A2I4DLM7_JUGRE SubName: Full=2-oxoisovalerate dehydrogenase subunit alpha 2, mitochondrial-like {ECO:0000313|RefSeq:XP_018808032.1};	Branched chain alpha-keto acid dehydrogenase complex, alpha subunit	GO:0005947,mitochondrial alpha-ketoglutarate dehydrogenase complex; GO:0005739,mitochondrion; GO:0003863,3-methyl-2-oxobutanoate dehydrogenase (2-methylpropanoyl-transferring) activity; GO:0046872,metal ion binding; GO:0009083,branched-chain amino acid catabolic process; GO:0003674,molecular_function; GO:0003824,catalytic activity; GO:0016491,oxidoreductase activity; GO:0016624,oxidoreductase act…	PF00676.23:Dehydrogenase E1 component	--	--	--
LOC108981371	5.6836	9.8745	11.4883	20.699	16.1503	25.2807	NC_049906.1	2762461	2764510	+	LOC108981371	--	--	--	uncharacterized protein LOC108981371 [Juglans regia]	--	A0A2I4DLL2_JUGRE SubName: Full=uncharacterized protein LOC108981371 {ECO:0000313|RefSeq:XP_018808038.2};	--	--	--	--	--	--
LOC108981378	10.7377	17.7179	11.6082	22.1976	13.9027	25.1946	NC_049902.1	1444532	1448373	-	LOC108981378	--	--	--	uncharacterized protein LOC108981378 [Juglans regia]	--	A0A6P9ELG7_JUGRE SubName: Full=uncharacterized protein LOC108981378 {ECO:0000313|RefSeq:XP_035543522.1};	--	GO:0016021,integral component of membrane; GO:0005575,cellular_component; GO:0016020,membrane; GO:0031224,intrinsic component of membrane; GO:0110165,cellular anatomical entity	--	--	--	--
LOC108981387	0.4617	0.6862	0.352	1.1849	4.1004	4.9951	NC_049912.1	23755988	23758568	+	LOC108981387	--	K19704 protein phosphatase PTC1 [EC:3.1.3.16] | (RefSeq) putative protein phosphatase 2C-like protein 44 isoform X1 (A)	--	putative protein phosphatase 2C-like protein 44 isoform X1 [Juglans regia]	P2C44_ARATH RecName: Full=Putative protein phosphatase 2C-like protein 44; Short=AtPP2C44;	A0A2I4DLQ5_JUGRE RecName: Full=PPM-type phosphatase domain-containing protein {ECO:0000259|PROSITE:PS51746};	Serine/threonine protein phosphatase	GO:0004722,protein serine/threonine phosphatase activity; GO:0035970,peptidyl-threonine dephosphorylation; GO:0003674,molecular_function; GO:0003824,catalytic activity; GO:0004721,phosphoprotein phosphatase activity; GO:0016787,hydrolase activity; GO:0016788,hydrolase activity, acting on ester bonds; GO:0016791,phosphatase activity; GO:0042578,phosphoric ester hydrolase activity; GO:0140096,catal…	PF00481.24:Protein phosphatase 2C	--	--	--
LOC108981392	3.1178	5.4931	7.208	6.6591	23.7468	26.9607	NC_049912.1	13167591	13168952	+	LOC108981392	--	--	--	uncharacterized protein LOC108981392 [Juglans regia]	--	A0A2I4DLQ4_JUGRE SubName: Full=uncharacterized protein LOC108981392 {ECO:0000313|RefSeq:XP_018808080.1};	--	--	PF10184.12:Uncharacterized conserved protein (DUF2358)	--	--	--
LOC108981396	59.5696	48.7569	22.7502	41.1715	63.9147	53.1833	NC_049907.1	47034853	47037752	+	LOC108981396	--	K02951 small subunit ribosomal protein S12e | (RefSeq) 40S ribosomal protein S12-like (A)	ko03010: Ribosome	hypothetical protein F2P56_016737, partial [Juglans regia]	RS12_HORVU RecName: Full=40S ribosomal protein S12;	A0A833XH45_JUGRE RecName: Full=40S ribosomal protein S12 {ECO:0000256|RuleBase:RU000670};	40S ribosomal protein S12	GO:0005840,ribosome; GO:0003735,structural constituent of ribosome; GO:0006412,translation; GO:0003674,molecular_function; GO:0005198,structural molecule activity; GO:0006518,peptide metabolic process; GO:0006807,nitrogen compound metabolic process; GO:0008150,biological_process; GO:0008152,metabolic process; GO:0009058,biosynthetic process; GO:0009059,macromolecule biosynthetic process; GO:00099…	PF01248.29:Ribosomal protein L7Ae/L30e/S12e/Gadd45 family	--	--	--
LOC108981398	25.3481	27.4493	28.5277	25.1127	30.4786	34.954	NC_049904.1	14628699	14639598	-	LOC108981398	--	K13125 nitric oxide synthase-interacting protein | (RefSeq) E3 ubiquitin-protein ligase CSU1 (A)	--	E3 ubiquitin-protein ligase CSU1 [Juglans regia]	CSU1_ARATH RecName: Full=E3 ubiquitin-protein ligase CSU1 {ECO:0000305}; EC=2.3.2.27 {ECO:0000269|PubMed:24838976}; AltName: Full=Protein COP1 SUPPRESSOR 1 {ECO:0000303|PubMed:24838976}; AltName: Full=RING-type E3 ubiquitin transferase CSU1 {ECO:0000305};	A0A6P9ES43_JUGRE SubName: Full=E3 ubiquitin-protein ligase CSU1 {ECO:0000313|RefSeq:XP_035545402.1};	Uncharacterized conserved protein	GO:0016607,nuclear speck; GO:0005634,nucleus; GO:0046872,metal ion binding; GO:0061630,ubiquitin protein ligase activity; GO:0009640,photomorphogenesis; GO:0031648,protein destabilization; GO:0003674,molecular_function; GO:0005488,binding; GO:0043167,ion binding; GO:0043169,cation binding; GO:0003824,catalytic activity; GO:0004842,ubiquitin-protein transferase activity; GO:0016740,transferase act…	PF15906.8:Zinc-finger of nitric oxide synthase-interacting protein	--	--	--
LOC108981409	14.3981	15.2451	9.8393	16.4646	19.6747	58.0267	NC_049912.1	23805465	23808063	-	LOC108981409	--	K12832 splicing factor 3B subunit 5 | (RefSeq) uncharacterized protein At4g14342 isoform X1 (A)	ko03040: Spliceosome	hypothetical protein F2P56_027642, partial [Juglans regia]	SF3BA_ARATH RecName: Full=Uncharacterized protein At3g23325;	A0A833UIH3_JUGRE SubName: Full=Uncharacterized protein {ECO:0000313|EMBL:KAF5452670.1}; Flags: Fragment;	Uncharacterized conserved protein	GO:0071011,precatalytic spliceosome; GO:0005686,U2 snRNP; GO:0000398,mRNA splicing, via spliceosome; GO:0000375,RNA splicing, via transesterification reactions; GO:0000377,RNA splicing, via transesterification reactions with bulged adenosine as nucleophile; GO:0006139,nucleobase-containing compound metabolic process; GO:0006396,RNA processing; GO:0006397,mRNA processing; GO:0006725,cellular aroma…	PF07189.14:Splicing factor 3B subunit 10 (SF3b10)	--	--	--
LOC108981417	14.3081	13.6372	13.7758	18.6511	18.7573	32.6696	NC_049916.1	25970711	25986300	-	LOC108981417	--	K19825 2-alkenal reductase (NADP+) [EC:1.3.1.102] | (RefSeq) 2-alkenal reductase (NADP(+)-dependent)-like (A)	--	prostaglandin reductase-3 isoform X1 [Juglans regia]	PULR_MENPI RecName: Full=(+)-pulegone reductase; EC=1.3.1.81;	A0A2I4DLV9_JUGRE SubName: Full=prostaglandin reductase-3 isoform X1 {ECO:0000313|RefSeq:XP_018808112.1};	Predicted NAD-dependent oxidoreductase	GO:0005737,cytoplasm; GO:0052579,(+)-pulegone reductase, (+)-isomenthone as substrate, activity; GO:0052580,(+)-pulegone reductase, (-)-menthone as substrate, activity; GO:0070402,NADPH binding; GO:0042214,terpene metabolic process; GO:0016114,terpenoid biosynthetic process; GO:0003674,molecular_function; GO:0003824,catalytic activity; GO:0016491,oxidoreductase activity; GO:0016627,oxidoreductase…	PF00106.28:short chain dehydrogenase	--	--	--
LOC108981421	0.1379	0	0.1252	0.1526	1.1049	3.6989	NC_049911.1	28293689	28297618	-	LOC108981421	--	K09872 aquaporin PIP | (RefSeq) aquaporin PIP2-7-like isoform X1 (A)	--	aquaporin PIP2-7-like isoform X1 [Juglans regia]	PIP27_ARATH RecName: Full=Aquaporin PIP2-7 {ECO:0000303|PubMed:11806824}; AltName: Full=Plasma membrane intrinsic protein 2-7 {ECO:0000303|PubMed:11806824}; Short=AtPIP2;7 {ECO:0000303|PubMed:11806824}; AltName: Full=Plasma membrane intrinsic protein 3 {ECO:0000303|PubMed:9276952}; Short=At-PIP3 {ECO:0000303|PubMed:9276952}; AltName: Full=Salt stress-induced major intrinsic protein {ECO:0000303|P…	A0A6P9E2T6_JUGRE SubName: Full=aquaporin PIP2-7-like isoform X1 {ECO:0000313|RefSeq:XP_035538568.1}; SubName: Full=aquaporin PIP2-7-like isoform X2 {ECO:0000313|RefSeq:XP_035538569.1};	Aquaporin (major intrinsic protein family)	GO:0046658,anchored component of plasma membrane; GO:0016021,integral component of membrane; GO:0005886,plasma membrane; GO:0009506,plasmodesma; GO:0005773,vacuole; GO:0003729,mRNA binding; GO:0015250,water channel activity; GO:0003674,molecular_function; GO:0003676,nucleic acid binding; GO:0003723,RNA binding; GO:0005488,binding; GO:0097159,organic cyclic compound binding; GO:1901363,heterocycli…	PF00230.23:Major intrinsic protein	--	--	--
LOC108981422	15.4528	5.9693	7.4594	8.6318	12.4025	16.074	NC_049911.1	28200509	28202899	+	LOC108981422	--	--	--	LYR motif-containing protein 2 [Juglans regia]	--	A0A2I4DLU4_JUGRE RecName: Full=LYR motif-containing protein 2 {ECO:0000256|ARBA:ARBA00026235};	--	--	PF05347.18:Complex 1 protein (LYR family)	--	--	--
LOC108981426	0.8108	0.8874	5.8166	9.1196	41.5612	73.9726	NC_049911.1	28287719	28289474	-	LOC108981426	--	--	--	UPF0496 protein At1g20180-like isoform X1 [Juglans regia]	U496K_ARATH RecName: Full=UPF0496 protein At1g20180;	A0A6P9DT77_JUGRE SubName: Full=UPF0496 protein At1g20180-like isoform X1 {ECO:0000313|RefSeq:XP_035538559.1};	--	GO:0016021,integral component of membrane; GO:0005575,cellular_component; GO:0016020,membrane; GO:0031224,intrinsic component of membrane; GO:0110165,cellular anatomical entity	PF05055.15:Protein of unknown function (DUF677)	--	--	--
LOC108981430	13.7527	9.0118	44.4614	24.9412	57.7288	19.8709	NC_049911.1	28242365	28247079	-	LOC108981430	--	K17609 nucleoredoxin [EC:1.8.1.8] | (RefSeq) probable nucleoredoxin 2 (A)	--	probable nucleoredoxin 2 [Juglans regia]	NRX2_ORYSJ RecName: Full=Probable nucleoredoxin 2; Short=OsNrx2; EC=1.8.1.8;	A0A2I4DLW4_JUGRE SubName: Full=probable nucleoredoxin 2 {ECO:0000313|RefSeq:XP_018808138.2};	Thioredoxin, nucleoredoxin and related proteins	GO:0047134,protein-disulfide reductase activity; GO:0003674,molecular_function; GO:0003824,catalytic activity; GO:0015036,disulfide oxidoreductase activity; GO:0016491,oxidoreductase activity; GO:0016651,oxidoreductase activity, acting on NAD(P)H; GO:0016667,oxidoreductase activity, acting on a sulfur group of donors; GO:0016668,oxidoreductase activity, acting on a sulfur group of donors, NAD(P) …	PF13905.9:Thioredoxin-like	--	--	--
LOC108981433	17.7236	36.81	44.1516	40.3937	64.6839	69.0778	NC_049911.1	28264391	28267274	+	LOC108981433	--	--	--	hypothetical protein F2P56_025274, partial [Juglans regia]	--	A0A833UEF5_JUGRE SubName: Full=Uncharacterized protein {ECO:0000313|EMBL:KAF5455727.1};	--	--	PF13462.9:Thioredoxin	--	--	--
LOC108981437	0.8907	0.2238	0.7102	0.0386	1.7432	0.224	NC_049909.1	18293227	18295105	+	LOC108981437	--	K24028 salicylic acid 3-hydroxylase [EC:1.14.11.-] | (RefSeq) protein DMR6-LIKE OXYGENASE 2-like (A)	--	protein DMR6-LIKE OXYGENASE 2-like [Juglans regia]	DLO2_ARATH RecName: Full=Protein DMR6-LIKE OXYGENASE 2 {ECO:0000303|PubMed:25376907}; EC=1.14.11.- {ECO:0000255|PROSITE-ProRule:PRU00805}; AltName: Full=2-oxoglutarate (2OG)-Fe(II) oxygenase-like protein DLO2 {ECO:0000303|PubMed:25376907}; AltName: Full=Salicylate 3-hydroxylase DLO2 {ECO:0000305}; Short=S3H DLO2 {ECO:0000305}; Short=SA 3-hydroxylase DLO2 {ECO:0000305}; Short=Salicylic acid 3-hydr…	A0A2I4DLY2_JUGRE SubName: Full=protein DMR6-LIKE OXYGENASE 2-like {ECO:0000313|RefSeq:XP_018808153.1};	Iron/ascorbate family oxidoreductases	GO:0051213,dioxygenase activity; GO:0046872,metal ion binding; GO:0002229,defense response to oomycetes; GO:0046244,salicylic acid catabolic process; GO:0003674,molecular_function; GO:0003824,catalytic activity; GO:0016491,oxidoreductase activity; GO:0005488,binding; GO:0043167,ion binding; GO:0043169,cation binding; GO:0002239,response to oomycetes; GO:0006950,response to stress; GO:0006952,defe…	PF03171.23:2OG-Fe(II) oxygenase superfamily	--	--	--
LOC108981438	0	0	0	0.0753	0.0763	0.7735	NC_049909.1	18314338	18317347	+	LOC108981438	--	K13066 caffeic acid 3-O-methyltransferase / acetylserotonin O-methyltransferase [EC:2.1.1.68 2.1.1.4] | (RefSeq) caffeic acid 3-O-methyltransferase 1-like (A)	ko00380: Tryptophan metabolism; ko00940: Phenylpropanoid biosynthesis; ko01100: Metabolic pathways; ko01110: Biosynthesis of secondary metabolites	caffeic acid 3-O-methyltransferase 1-like [Juglans regia]	COMT1_POPTM RecName: Full=Caffeic acid 3-O-methyltransferase 1; Short=CAOMT-1; Short=COMT-1; EC=2.1.1.68; AltName: Full=S-adenosysl-L-methionine:caffeic acid 3-O-methyltransferase 1;	A0A2I4DM00_JUGRE SubName: Full=caffeic acid 3-O-methyltransferase 1-like {ECO:0000313|RefSeq:XP_018808157.2};	Hydroxyindole-O-methyltransferase and related SAM-dependent methyltransferases	GO:0047763,caffeate O-methyltransferase activity; GO:0046983,protein dimerization activity; GO:0009809,lignin biosynthetic process; GO:0032259,methylation; GO:0003674,molecular_function; GO:0003824,catalytic activity; GO:0008168,methyltransferase activity; GO:0008171,O-methyltransferase activity; GO:0016740,transferase activity; GO:0016741,transferase activity, transferring one-carbon groups; GO:…	PF00891.21:O-methyltransferase domain	--	--	--
LOC108981442	13.8563	68.693	27.7939	54.9716	142.882	371.594	NC_049903.1	15051677	15053517	-	LOC108981442	--	K22395 cinnamyl-alcohol dehydrogenase [EC:1.1.1.195] | (RefSeq) berberine bridge enzyme-like 15 (A)	ko00940: Phenylpropanoid biosynthesis; ko01100: Metabolic pathways; ko01110: Biosynthesis of secondary metabolites	hypothetical protein F2P56_007218, partial [Juglans regia]	BBE15_ARATH RecName: Full=Berberine bridge enzyme-like 15 {ECO:0000303|PubMed:26037923}; Short=AtBBE-like 15 {ECO:0000303|PubMed:26037923}; EC=1.1.1.194 {ECO:0000269|PubMed:26037923}; EC=1.1.1.195 {ECO:0000269|PubMed:26037923}; AltName: Full=Protein EMBRYO SAC DEVELOPMENT ARREST 28 {ECO:0000303|PubMed:15634699}; AltName: Full=Protein MATERNAL EFFECT EMBRYO ARREST 23 {ECO:0000303|PubMed:15634699};…	A0A833XR26_JUGRE RecName: Full=FAD-binding PCMH-type domain-containing protein {ECO:0000259|PROSITE:PS51387};	--	GO:0005576,extracellular region; GO:0009505,plant-type cell wall; GO:0009506,plasmodesma; GO:0045551,cinnamyl-alcohol dehydrogenase activity; GO:0050268,coniferyl-alcohol dehydrogenase activity; GO:0071949,FAD binding; GO:0052747,sinapyl alcohol dehydrogenase activity; GO:0009793,embryo development ending in seed dormancy; GO:0010197,polar nucleus fusion; GO:0003674,molecular_function; GO:0003824…	PF01565.26:FAD binding domain	--	--	--
LOC108981446	5.2454	3.6503	9.6145	3.3518	15.5851	9.5779	NC_049912.1	23864763	23872033	-	LOC108981446	--	K15688 E3 ubiquitin-protein ligase MUL1 [EC:2.3.2.27] | (RefSeq) E3 ubiquitin-protein ligase SP1 (A)	--	putative E3 ubiquitin-protein ligase XBAT35 [Juglans regia]	XB35_ARATH RecName: Full=Putative E3 ubiquitin-protein ligase XBAT35; EC=2.3.2.27; AltName: Full=Ankyrin repeat domain and RING finger-containing protein XBAT35; AltName: Full=Protein XB3 homolog 5; AltName: Full=RING-type E3 ubiquitin transferase XBAT35;	A0A2I4DLZ1_JUGRE SubName: Full=putative E3 ubiquitin-protein ligase XBAT35 {ECO:0000313|RefSeq:XP_018808171.1};	--	GO:0005737,cytoplasm; GO:0005634,nucleus; GO:0046872,metal ion binding; GO:0004842,ubiquitin-protein transferase activity; GO:0003674,molecular_function; GO:0005488,binding; GO:0043167,ion binding; GO:0043169,cation binding; GO:0003824,catalytic activity; GO:0016740,transferase activity; GO:0019787,ubiquitin-like protein transferase activity; GO:0140096,catalytic activity, acting on a protein; GO…	PF12796.10:Ankyrin repeats (3 copies)	--	--	--
LOC108981447	2.0488	2.6117	2.9924	2.4769	10.6589	9.8504	NC_049903.1	15064558	15068305	-	LOC108981447	--	K22395 cinnamyl-alcohol dehydrogenase [EC:1.1.1.195] | (RefSeq) berberine bridge enzyme-like 15 (A)	ko00940: Phenylpropanoid biosynthesis; ko01100: Metabolic pathways; ko01110: Biosynthesis of secondary metabolites	berberine bridge enzyme-like 21 isoform X2 [Juglans regia]	BBE21_ARATH RecName: Full=Berberine bridge enzyme-like 21 {ECO:0000303|PubMed:26037923}; Short=AtBBE-like 21 {ECO:0000303|PubMed:26037923}; EC=1.1.1.- {ECO:0000250|UniProtKB:O64743}; Flags: Precursor;	A0A2I4DLY7_JUGRE SubName: Full=berberine bridge enzyme-like 21 isoform X1 {ECO:0000313|RefSeq:XP_018808169.2}; SubName: Full=berberine bridge enzyme-like 21 isoform X2 {ECO:0000313|RefSeq:XP_018808168.2};	--	GO:0048046,apoplast; GO:0005829,cytosol; GO:0009505,plant-type cell wall; GO:0005886,plasma membrane; GO:0071949,FAD binding; GO:0016899,oxidoreductase activity, acting on the CH-OH group of donors, oxygen as acceptor; GO:0000166,nucleotide binding; GO:0003674,molecular_function; GO:0005488,binding; GO:0036094,small molecule binding; GO:0043167,ion binding; GO:0043168,anion binding; GO:0050660,fl…	PF01565.26:FAD binding domain	--	--	--
LOC108981451	1.8544	0.9505	0.9201	0.4103	1.228	1.8533	NC_049909.1	12814558	12816267	+	LOC108981451	--	K09422 transcription factor MYB, plant | (RefSeq) transcription factor MYB4-like (A)	--	transcription factor MYB4-like [Juglans regia]	MYB86_ARATH RecName: Full=Transcription factor MYB86; AltName: Full=Myb homolog 4; Short=AtMyb4; AltName: Full=Myb-related protein 86; Short=AtMYB86;	A0A2I4DLZ7_JUGRE SubName: Full=transcription factor MYB4-like {ECO:0000313|RefSeq:XP_018808176.1};	Transcription factor, Myb superfamily	GO:0005634,nucleus; GO:0000976,transcription regulatory region sequence-specific DNA binding; GO:0010119,regulation of stomatal movement; GO:0001067,regulatory region nucleic acid binding; GO:0003674,molecular_function; GO:0003676,nucleic acid binding; GO:0003677,DNA binding; GO:0003690,double-stranded DNA binding; GO:0005488,binding; GO:0043565,sequence-specific DNA binding; GO:0097159,organic c…	PF00249.34:Myb-like DNA-binding domain	MYB	TF	MYB->MYB
LOC108981454	0.0196	0.1505	0	0.1299	0	0.6162	NC_049912.1	23850035	23851400	-	LOC108981454	--	--	--	protein LIGHT-DEPENDENT SHORT HYPOCOTYLS 4-like [Juglans regia]	LSH4_ARATH RecName: Full=Protein LIGHT-DEPENDENT SHORT HYPOCOTYLS 4; AltName: Full=Protein ORGAN BOUNDARY 4;	A0A2I4DM02_JUGRE SubName: Full=protein LIGHT-DEPENDENT SHORT HYPOCOTYLS 4-like {ECO:0000313|RefSeq:XP_018808181.1};	--	GO:0005634,nucleus; GO:0003677,DNA binding; GO:0009299,mRNA transcription; GO:0090698,post-embryonic plant morphogenesis; GO:0009416,response to light stimulus; GO:0003674,molecular_function; GO:0003676,nucleic acid binding; GO:0005488,binding; GO:0097159,organic cyclic compound binding; GO:1901363,heterocyclic compound binding; GO:0006139,nucleobase-containing compound metabolic process; GO:0006…	PF04852.15:ALOG domain	--	--	--
LOC108981462	0.2519	0.1274	0.4212	0.154	3.3905	1.6466	NC_049912.1	23872812	23881996	-	LOC108981462	--	K24810 inhibitor of Bruton tyrosine kinase | (RefSeq) uncharacterized protein LOC109011108 (A)	--	PH, RCC1 and FYVE domains-containing protein 1-like isoform X1 [Juglans regia]	PRAF1_ARATH RecName: Full=PH, RCC1 and FYVE domains-containing protein 1 {ECO:0000303|PubMed:11563980}; AltName: Full=Protein Praf4 {ECO:0000303|PubMed:15358268};	A0A2I4DM33_JUGRE SubName: Full=PH, RCC1 and FYVE domains-containing protein 1-like isoform X1 {ECO:0000313|RefSeq:XP_018808192.1};	--	GO:0005085,guanyl-nucleotide exchange factor activity; GO:0046872,metal ion binding; GO:0070300,phosphatidic acid binding; GO:0035091,phosphatidylinositol binding; GO:0003674,molecular_function; GO:0030234,enzyme regulator activity; GO:0030695,GTPase regulator activity; GO:0060589,nucleoside-triphosphatase regulator activity; GO:0098772,molecular function regulator; GO:0005488,binding; GO:0043167…	PF00415.21:Regulator of chromosome condensation (RCC1) repeat	--	--	--
LOC108981465	1.3057	2.161	3.1453	6.4252	6.1164	8.6584	NC_049916.1	1869838	1876429	-	LOC108981465	--	--	--	O-acyltransferase WSD1-like isoform X1 [Juglans regia]	WSD5_ARATH RecName: Full=Wax ester synthase/diacylglycerol acyltransferase 5 {ECO:0000303|PubMed:18621978}; Short=WS/DGAT 5 {ECO:0000303|PubMed:18621978}; AltName: Full=Diacylglycerol O-acyltransferase WSD5 {ECO:0000303|PubMed:18621978}; EC=2.3.1.20 {ECO:0000250|UniProtKB:Q93ZR6}; AltName: Full=Long-chain-alcohol O-fatty-acyltransferase WSD5 {ECO:0000303|PubMed:18621978}; EC=2.3.1.75 {ECO:0000250…	A0A2I4DM16_JUGRE SubName: Full=O-acyltransferase WSD1-like isoform X1 {ECO:0000313|RefSeq:XP_018808194.1, ECO:0000313|RefSeq:XP_018808195.1};	--	GO:0005789,endoplasmic reticulum membrane; GO:0016021,integral component of membrane; GO:0005886,plasma membrane; GO:0102966,arachidoyl-CoA:1-dodecanol O-acyltransferase activity; GO:0004144,diacylglycerol O-acyltransferase activity; GO:0047196,long-chain-alcohol O-fatty-acyltransferase activity; GO:0019432,triglyceride biosynthetic process; GO:0003674,molecular_function; GO:0003824,catalytic act…	PF06974.16:WS/DGAT C-terminal domain	--	--	--
LOC108981485	2.7978	2.023	3.6313	2.8522	59.1223	26.9823	NC_049916.1	22066649	22067986	-	LOC108981485	--	K18801 glucuronoxylan 4-O-methyltransferase [EC:2.1.1.112] | (RefSeq) glucuronoxylan 4-O-methyltransferase 1 (A)	--	probable methyltransferase At1g27930 [Juglans regia]	MT127_ARATH RecName: Full=Probable methyltransferase At1g27930; EC=2.1.1.- {ECO:0000305};	A0A2I4DM44_JUGRE SubName: Full=probable methyltransferase At1g27930 {ECO:0000313|RefSeq:XP_018808220.1};	--	GO:0005768,endosome; GO:0005794,Golgi apparatus; GO:0005797,Golgi medial cisterna; GO:0000139,Golgi membrane; GO:0016021,integral component of membrane; GO:0005634,nucleus; GO:0005802,trans-Golgi network; GO:0030775,glucuronoxylan 4-O-methyltransferase activity; GO:0009827,plant-type cell wall modification; GO:0009834,plant-type secondary cell wall biogenesis; GO:0006479,protein methylation; GO:0…	PF04669.16:Polysaccharide biosynthesis	--	--	--
LOC108981487	10.5418	9.3151	11.2879	12.5309	12.7685	21.1641	NC_049916.1	22090289	22096895	+	LOC108981487	--	--	--	ranBP2-type zinc finger protein At1g67325-like isoform X1 [Juglans regia]	YZR3_ARATH RecName: Full=RanBP2-type zinc finger protein At1g67325;	A0A2I4DM65_JUGRE SubName: Full=ranBP2-type zinc finger protein At1g67325-like isoform X1 {ECO:0000313|RefSeq:XP_018808222.1};	Conserved Zn-finger protein	GO:0005737,cytoplasm; GO:0046872,metal ion binding; GO:0003729,mRNA binding; GO:0003723,RNA binding; GO:0003674,molecular_function; GO:0005488,binding; GO:0043167,ion binding; GO:0043169,cation binding; GO:0003676,nucleic acid binding; GO:0097159,organic cyclic compound binding; GO:1901363,heterocyclic compound binding; GO:0005575,cellular_component; GO:0005622,intracellular anatomical structure;…	PF00641.21:Zn-finger in Ran binding protein and others	--	--	--
LOC108981488	4.8225	5.3905	3.5724	5.5851	5.9606	5.5988	NC_049916.1	22053268	22056965	+	LOC108981488	--	--	--	uncharacterized protein LOC108981488 [Juglans regia]	--	A0A2I4DM52_JUGRE SubName: Full=uncharacterized protein LOC108981488 {ECO:0000313|RefSeq:XP_018808223.1};	--	--	PF04359.17:Protein of unknown function (DUF493)	--	--	--
[truncated: 9,289 more rows]

## Sheet: S4
Table S4. FPKM values and annotation results of cluster 2.
ID	G-D2-1-Testa_fpkm	G-Jinghong-Testa_fpkm	T-D2-1-Testa_fpkm	T-Jinghong-Testa_fpkm	R-D2-1-Testa_fpkm	R-Jinghong-Testa_fpkm	chr	start	end	strand	gene_name	gene_description	KEGG	KEGG pathway	NR	Swissprot	Tremble	KOG	GO	Pfam	TF-Family	TF-Category	TF-Classification
[truncated: 9,767 more rows]

## Sheet: S5
Table S5. FPKM values and annotation results of cluster 3.
ID	G-D2-1-Testa_fpkm	G-Jinghong-Testa_fpkm	T-D2-1-Testa_fpkm	T-Jinghong-Testa_fpkm	R-D2-1-Testa_fpkm	R-Jinghong-Testa_fpkm	chr	start	end	strand	gene_name	gene_description	KEGG	KEGG pathway	NR	Swissprot	Tremble	KOG	GO	Pfam	TF-Family	TF-Category	TF-Classification
[truncated: 9,098 more rows]

## Sheet: S6
Table S6. FPKM values and annotation results of darkgrey module.
[truncated: 154 more rows]

## Sheet: S7
Table S7. Results of correlation analysis between differentially expressed genes and differentially accumulated metabolites in ‘D2-1’ and ‘Jinghong1’ testa in the testa color transition stage.
[truncated: 3,824 more rows]

## Sheet: S8
Table S8. Results of correlation analysis between differentially expressed genes and differentially accumulated metabolites in ‘D2-1’ and ‘Jinghong1’ testa in the ripening stage.
[truncated: 4,442 more rows]

[truncated: 2 more sheets: S9, S10]
